# Supplementary material for: The temporal pattern and lifestyle associations of respiratory virus infection in a cohort study spanning the first two years of life
Source: BMC Pediatr. 2022 Mar 31;22:166. doi: 10.1186/s12887-022-03215-3 (PMC8967688; doi:10.1186/s12887-022-03215-3)
Supplement: Supplementary file 2 — Additional file 2: Table S4. Data for exploring the association between early respiratory viral infection and later wheeze. [file 12887_2022_3215_MOESM2_ESM.xlsx]

## Sheet: Sheet1
# Table S4 Data for exploring the association between early respiratory viral infection and later wheeze. DrDxWheezeEver refers to a doctor diagnosed episode of wheeze (refer to methods for definition); Sibs_6weeks refers to living with siblings or other children at the age of 6 weeks; CompletemonthBF, the number of completed months of breastfeeding; Respsymp refers to respiratory symptoms at the…
ID	DrDxWheezeEver	Recurrentwhz	ParentalHistory	ParentalEczema	Sex	Sibs_6weeks	CompletemonthBF	Respsymp_6wk	Season_6wk	Virus_6wk	Rhinovirus_6wks	Virus_3mo	Respsym_3mo	Rhinovirus_3mo	Season_3mo	Virus_4mo	Respsym_4mo	Rhinovirus_4mo	Season_4mo
1	no	no	no	yes	Male	no	6	no	Hot	no	no	NA	NA	NA	NA	NA	NA	NA	NA
2	yes	no	no	yes	Male	no	15	no	Hot	no	no	NA	NA	NA	NA	NA	NA	NA	NA
3	no	no	NA	NA	Female	no	23	no	Cold	no	no	NA	NA	NA	NA	NA	NA	NA	NA
4	no	no	no	no	Female	yes	24	yes	Hot	yes	yes	NA	NA	NA	NA	NA	NA	NA	NA
5	yes	no	no	yes	Male	no	13	no	Hot	no	no	NA	NA	NA	NA	NA	NA	NA	NA
6	no	no	no	no	Female	no	24	no	Hot	no	no	NA	NA	NA	NA	NA	NA	NA	NA
7	no	no	no	no	Female	no	3	no	Hot	no	no	NA	NA	NA	NA	NA	NA	NA	NA
8	no	no	no	no	Male	no	10	no	Hot	yes	yes	NA	NA	NA	NA	NA	NA	NA	NA
9	no	no	no	no	Female	yes	10	no	Hot	no	no	NA	NA	NA	NA	NA	NA	NA	NA
10	yes	no	no	yes	Male	no	12	yes	Hot	no	no	NA	NA	NA	NA	NA	NA	NA	NA
11	yes	yes	yes	no	Male	yes	1	no	Hot	yes	yes	NA	NA	NA	NA	NA	NA	NA	NA
12	NA	NA	yes	no	Female	no	0	no	Hot	no	no	NA	NA	NA	NA	NA	NA	NA	NA
13	no	no	no	no	Female	yes	23	no	Hot	no	no	NA	NA	NA	NA	NA	NA	NA	NA
14	no	no	no	no	Male	no	18	no	Hot	yes	yes	NA	NA	NA	NA	NA	NA	NA	NA
15	no	no	no	no	Male	no	19	no	Hot	no	no	NA	NA	NA	NA	NA	NA	NA	NA
16	no	no	no	no	Female	no	3	no	Hot	yes	yes	NA	NA	NA	NA	NA	NA	NA	NA
17	yes	yes	yes	yes	Male	no	0	no	Hot	no	no	NA	NA	NA	NA	NA	NA	NA	NA
18	NA	NA	no	no	Female	no	22	no	Hot	no	no	NA	NA	NA	NA	NA	NA	NA	NA
19	no	no	yes	no	Male	no	13	yes	Cold	no	no	NA	NA	NA	NA	NA	NA	NA	NA
20	no	no	no	no	Male	no	1	no	Hot	no	no	NA	NA	NA	NA	NA	NA	NA	NA
21	no	no	no	no	Male	no	12	no	Hot	no	no	NA	NA	NA	NA	NA	NA	NA	NA
22	no	no	no	no	Female	no	0	no	Hot	no	no	NA	NA	NA	NA	NA	NA	NA	NA
23	no	no	no	no	Female	no	9	yes	Hot	no	no	NA	NA	NA	NA	NA	NA	NA	NA
24	yes	yes	no	no	Male	no	5	no	Hot	no	no	NA	NA	NA	NA	NA	NA	NA	NA
25	no	no	no	no	Female	no	13	no	Hot	no	no	NA	NA	NA	NA	NA	NA	NA	NA
26	no	no	no	no	Female	yes	14	no	Hot	no	no	no	no	no	Cold	yes	no	yes	Cold
27	yes	yes	yes	no	Male	yes	0	no	Hot	yes	yes	NA	NA	NA	NA	NA	NA	NA	NA
28	no	no	no	no	Female	no	7	no	Hot	no	no	NA	NA	NA	NA	NA	NA	NA	NA
29	NA	NA	no	no	Female	no	1	no	Cold	no	no	yes	no	yes	Cold	no	yes	no	Cold
30	yes	no	no	no	Male	yes	7	yes	Hot	yes	yes	NA	NA	NA	NA	NA	NA	NA	NA
31	no	no	yes	yes	Male	no	12	no	Hot	no	no	NA	NA	NA	NA	NA	NA	NA	NA
32	no	no	yes	no	Female	yes	8	yes	Hot	yes	yes	NA	NA	NA	NA	NA	NA	NA	NA
33	no	no	no	no	Male	no	17	no	Hot	no	no	NA	NA	NA	NA	NA	NA	NA	NA
34	no	no	no	no	Female	no	2	no	Hot	no	no	NA	NA	NA	NA	NA	NA	NA	NA
35	no	no	no	yes	Female	no	6	no	Hot	no	no	yes	no	yes	Cold	no	yes	no	Cold
36	no	no	no	no	Male	yes	0	no	Cold	no	no	NA	NA	NA	NA	NA	NA	NA	NA
37	yes	no	no	no	Female	no	5	no	Hot	yes	yes	NA	NA	NA	NA	NA	NA	NA	NA
38	yes	no	yes	no	Female	no	0	no	Hot	no	no	NA	NA	NA	NA	NA	NA	NA	NA
39	no	no	no	yes	Female	yes	23	yes	Hot	yes	yes	NA	NA	NA	NA	NA	NA	NA	NA
40	no	no	no	no	Female	no	10	no	Hot	no	no	NA	NA	NA	NA	NA	NA	NA	NA
41	no	no	no	no	Female	yes	7	no	Hot	yes	no	NA	NA	NA	NA	NA	NA	NA	NA
42	no	no	no	no	Female	no	2	no	Hot	no	no	NA	NA	NA	NA	NA	NA	NA	NA
43	yes	no	no	no	Male	yes	7	no	Hot	no	no	NA	NA	NA	NA	NA	NA	NA	NA
44	yes	no	yes	no	Female	yes	9	yes	Cold	yes	yes	NA	NA	NA	NA	NA	NA	NA	NA
45	yes	yes	no	yes	Male	no	9	yes	Hot	yes	yes	NA	NA	NA	NA	NA	NA	NA	NA
46	yes	yes	no	no	Male	no	8	no	Hot	yes	no	NA	NA	NA	NA	NA	NA	NA	NA
47	no	no	no	no	Female	no	11	no	Hot	yes	yes	NA	NA	NA	NA	NA	NA	NA	NA
48	no	no	no	yes	Female	yes	7	no	Hot	yes	yes	NA	NA	NA	NA	NA	NA	NA	NA
49	no	no	no	no	Female	no	0	no	Hot	no	no	NA	NA	NA	NA	NA	NA	NA	NA
50	NA	NA	no	no	Male	yes	13	no	Hot	no	no	NA	NA	NA	NA	NA	NA	NA	NA
51	yes	yes	yes	yes	Female	no	2	no	Cold	no	no	NA	NA	NA	NA	NA	NA	NA	NA
52	NA	NA	no	no	Male	no	4	yes	Hot	yes	yes	NA	NA	NA	NA	NA	NA	NA	NA
53	no	no	no	no	Male	yes	3	yes	Hot	yes	yes	NA	NA	NA	NA	NA	NA	NA	NA
54	no	no	no	yes	Male	yes	21	no	Hot	yes	yes	NA	NA	NA	NA	NA	NA	NA	NA
55	NA	NA	no	no	Female	yes	8	no	Cold	no	no	NA	NA	NA	NA	NA	NA	NA	NA
56	no	no	no	yes	Female	yes	0	yes	Hot	no	no	no	yes	no	Cold	no	no	no	Cold
57	yes	no	yes	no	Female	no	24	no	Hot	yes	yes	NA	NA	NA	NA	NA	NA	NA	NA
58	no	no	no	no	Male	no	11	no	Hot	no	no	NA	NA	NA	NA	NA	NA	NA	NA
59	no	no	no	no	Female	no	5	no	Hot	no	no	NA	NA	NA	NA	NA	NA	NA	NA
60	yes	yes	yes	yes	Male	yes	3	no	Hot	no	no	NA	NA	NA	NA	NA	NA	NA	NA
61	no	no	no	no	Female	yes	24	no	Hot	yes	yes	NA	NA	NA	NA	NA	NA	NA	NA
62	no	no	no	no	Female	yes	10	no	Hot	no	no	NA	NA	NA	NA	NA	NA	NA	NA
63	no	no	no	no	Male	yes	11	no	Hot	no	no	NA	NA	NA	NA	NA	NA	NA	NA
64	no	no	no	yes	Female	no	13	no	Hot	no	no	NA	NA	NA	NA	NA	NA	NA	NA
65	no	no	no	yes	Female	no	23	no	Hot	no	no	NA	NA	NA	NA	NA	NA	NA	NA
66	no	no	no	no	Female	no	23	no	Hot	no	no	NA	NA	NA	NA	NA	NA	NA	NA
67	yes	no	no	no	Male	yes	3	yes	Hot	yes	yes	NA	NA	NA	NA	NA	NA	NA	NA
68	yes	no	yes	no	Male	yes	17	no	Hot	yes	yes	NA	NA	NA	NA	NA	NA	NA	NA
69	no	no	yes	no	Female	yes	10	yes	Hot	yes	yes	NA	NA	NA	NA	NA	NA	NA	NA
70	yes	no	no	no	Female	yes	23	no	Hot	yes	yes	NA	NA	NA	NA	NA	NA	NA	NA
71	yes	yes	yes	no	Female	no	11	no	Hot	no	no	NA	NA	NA	NA	NA	NA	NA	NA
72	no	no	no	no	Male	yes	0	no	Hot	no	no	NA	NA	NA	NA	NA	NA	NA	NA
73	no	no	no	no	Female	no	5	no	Hot	no	no	NA	NA	NA	NA	NA	NA	NA	NA
74	NA	NA	no	no	Male	no	10	no	Hot	no	no	NA	NA	NA	NA	NA	NA	NA	NA
75	no	no	no	yes	Male	yes	1	no	Hot	no	no	NA	NA	NA	NA	NA	NA	NA	NA
76	yes	no	no	no	Female	yes	5	no	Hot	yes	no	NA	NA	NA	NA	NA	NA	NA	NA
77	yes	no	yes	yes	Female	no	13	no	Hot	no	no	NA	NA	NA	NA	NA	NA	NA	NA
78	NA	NA	no	NA	Male	no	2	no	Hot	no	no	NA	NA	NA	NA	NA	NA	NA	NA
79	no	no	no	no	Female	no	2	no	Cold	no	no	yes	yes	yes	Cold	NA	NA	NA	NA
80	no	no	no	no	Male	no	11	no	Hot	no	no	NA	NA	NA	NA	NA	NA	NA	NA
81	no	no	yes	no	Female	no	25	no	Hot	no	no	NA	NA	NA	NA	NA	NA	NA	NA
82	no	no	no	no	Female	yes	4	yes	Hot	yes	yes	NA	NA	NA	NA	NA	NA	NA	NA
83	no	no	no	no	Male	yes	9	no	Hot	no	no	yes	no	yes	Cold	no	yes	no	Cold
84	no	no	no	no	Female	no	12	no	Hot	no	no	NA	NA	NA	NA	NA	NA	NA	NA
85	NA	NA	no	no	Male	yes	1	no	Cold	yes	yes	no	no	no	Cold	yes	no	yes	Cold
86	no	no	no	NA	Female	yes	8	no	Hot	yes	yes	NA	NA	NA	NA	NA	NA	NA	NA
87	no	no	no	yes	Male	yes	3	no	Hot	yes	yes	NA	NA	NA	NA	NA	NA	NA	NA
88	NA	NA	yes	no	Female	yes	21	no	Hot	no	no	NA	NA	NA	NA	NA	NA	NA	NA
89	no	no	yes	no	Male	yes	4	no	Hot	no	no	NA	NA	NA	NA	NA	NA	NA	NA
90	NA	NA	no	no	Male	no	16	no	Hot	no	no	NA	NA	NA	NA	NA	NA	NA	NA
91	no	no	no	no	Female	no	5	no	Cold	no	no	no	yes	no	Cold	no	no	no	Cold
92	no	no	yes	no	Male	no	5	no	Hot	no	no	NA	NA	NA	NA	NA	NA	NA	NA
93	no	no	yes	no	Male	no	4	yes	Hot	yes	yes	NA	NA	NA	NA	NA	NA	NA	NA
94	NA	NA	no	no	Male	yes	23	no	Hot	no	no	NA	NA	NA	NA	NA	NA	NA	NA
95	no	no	yes	no	Male	yes	13	no	Hot	yes	yes	NA	NA	NA	NA	NA	NA	NA	NA
96	no	no	yes	no	Male	yes	6	no	Cold	no	no	no	no	no	Cold	no	no	no	Cold
97	no	no	yes	no	Male	yes	6	no	Hot	yes	yes	NA	NA	NA	NA	NA	NA	NA	NA
98	no	no	yes	no	Female	no	23	no	Hot	no	no	no	no	no	Cold	no	no	no	Cold
99	no	no	no	no	Male	yes	10	yes	Cold	yes	yes	yes	no	yes	Cold	yes	yes	yes	Cold
100	yes	yes	no	no	Male	yes	0	no	Hot	no	no	yes	yes	yes	Cold	yes	yes	yes	Cold
101	no	no	yes	no	Female	no	24	no	Hot	no	no	no	no	no	Cold	no	no	no	Cold
102	yes	no	no	no	Female	yes	7	no	Cold	no	no	no	no	no	Cold	yes	yes	yes	Hot
103	no	no	yes	no	Male	yes	24	no	Cold	no	no	no	no	no	Cold	no	no	no	Cold
104	no	no	no	no	Female	no	13	no	Hot	no	no	no	no	no	Hot	yes	no	yes	Cold
105	no	no	no	no	Female	no	3	yes	Cold	yes	no	no	no	no	Cold	no	no	no	Cold
106	no	no	no	no	Female	yes	6	no	Hot	no	no	no	no	no	Cold	yes	no	yes	Cold
107	no	no	no	no	Female	yes	0	no	Cold	no	no	no	no	no	Cold	no	no	no	Cold
108	no	no	no	no	Male	no	23	no	Cold	no	no	yes	no	yes	Cold	no	no	no	Cold
109	yes	yes	no	yes	Male	yes	2	yes	Cold	no	no	yes	yes	yes	Cold	yes	no	yes	Cold
110	no	no	yes	yes	Female	yes	0	no	Cold	no	no	yes	yes	yes	Cold	yes	yes	yes	Cold
111	no	no	no	no	Female	no	7	no	Cold	no	no	no	yes	no	Cold	no	no	no	Cold
112	no	no	yes	no	Female	no	23	no	Hot	no	no	NA	NA	NA	NA	NA	NA	NA	NA
113	NA	NA	no	no	Female	no	15	no	Hot	no	no	no	no	no	Cold	yes	no	yes	Cold
114	yes	no	no	no	Male	yes	9	yes	Cold	yes	yes	yes	no	yes	Cold	no	no	no	Cold
115	NA	NA	no	no	Male	no	11	no	Hot	no	no	yes	no	yes	Cold	no	no	no	Cold
116	no	no	no	no	Female	no	4	no	Hot	no	no	yes	no	yes	Cold	no	no	no	Cold
117	no	no	no	yes	Female	yes	15	no	Hot	no	no	yes	yes	yes	Cold	yes	yes	no	Cold
118	yes	yes	yes	yes	Female	no	24	no	Hot	no	no	no	no	no	Cold	yes	yes	yes	Cold
119	no	no	no	no	Male	no	0	no	Hot	no	no	no	no	no	Cold	yes	no	yes	Cold
120	no	no	no	no	Female	yes	23	no	Hot	no	no	no	no	no	Cold	yes	no	yes	Cold
121	no	no	no	no	Male	yes	0	no	Hot	yes	yes	yes	yes	yes	Cold	no	no	no	Cold
122	no	no	no	no	Male	yes	0	yes	Cold	yes	yes	yes	no	yes	Cold	yes	yes	yes	Cold
123	NA	NA	yes	yes	Male	no	4	no	Cold	no	no	yes	no	yes	Cold	yes	no	yes	Cold
124	yes	no	yes	no	Female	yes	17	no	Cold	no	no	yes	yes	yes	Cold	yes	yes	yes	Cold
125	no	no	no	no	Female	no	2	no	Cold	no	no	no	yes	no	Cold	NA	NA	NA	NA
126	NA	NA	no	yes	Male	yes	4	yes	Cold	yes	yes	yes	yes	yes	Cold	yes	no	yes	Hot
127	no	no	no	no	Male	no	0	no	Hot	yes	no	no	no	no	Cold	yes	yes	yes	Cold
128	NA	NA	yes	no	Female	yes	21	no	Cold	no	no	yes	yes	no	Cold	no	yes	no	Cold
129	no	no	no	no	Male	no	20	no	Cold	no	no	no	no	no	Cold	no	no	no	Cold
130	no	no	yes	no	Female	yes	14	no	Cold	no	no	NA	NA	NA	NA	NA	NA	NA	NA
131	yes	yes	no	no	Male	yes	5	no	Cold	no	no	yes	yes	yes	Cold	no	no	no	Cold
132	NA	NA	no	no	Female	no	11	no	Cold	yes	yes	no	no	no	Cold	yes	no	yes	Cold
133	no	no	no	no	Female	no	26	no	Cold	no	no	no	no	no	Cold	no	no	no	Cold
134	no	no	no	no	Male	yes	23	no	Cold	no	no	yes	yes	yes	Cold	yes	yes	yes	Cold
135	no	no	yes	no	Female	no	3	no	Hot	no	no	yes	no	yes	Cold	yes	no	yes	Cold
136	NA	NA	no	no	Male	yes	7	no	Hot	yes	yes	no	no	no	Cold	no	yes	no	Cold
137	NA	NA	yes	no	Male	no	1	yes	Cold	yes	yes	yes	yes	yes	Cold	yes	no	yes	Cold
138	no	no	yes	yes	Male	yes	3	yes	Hot	yes	yes	yes	no	yes	Cold	yes	yes	yes	Cold
139	yes	yes	yes	no	Male	no	0	no	Hot	no	no	no	no	no	Cold	no	no	no	Cold
140	no	no	yes	yes	Male	yes	6	no	Hot	yes	yes	NA	NA	NA	NA	NA	NA	NA	NA
141	no	no	yes	no	Male	yes	12	yes	Cold	yes	yes	yes	no	yes	Cold	yes	no	yes	Cold
142	no	no	yes	no	Male	no	8	no	Cold	no	no	no	no	no	Cold	no	yes	no	Cold
143	yes	no	no	no	Male	no	1	no	Cold	yes	no	no	no	no	Cold	yes	no	yes	Cold
144	no	no	no	no	Female	yes	3	yes	Cold	yes	yes	yes	no	no	Cold	yes	no	yes	Cold
145	no	no	no	no	Male	yes	3	yes	Cold	yes	yes	yes	no	no	Cold	no	no	no	Cold
146	no	no	no	no	Female	yes	17	yes	Cold	no	no	yes	no	no	Cold	yes	yes	yes	Hot
147	no	no	no	no	Female	no	6	no	Hot	no	no	yes	no	yes	Cold	NA	NA	NA	NA
148	no	no	no	no	Male	no	0	no	Hot	no	no	yes	no	yes	Cold	yes	no	yes	Cold
149	no	no	no	yes	Female	no	27	no	Cold	no	no	no	yes	no	Cold	no	no	no	Cold
150	no	no	no	no	Male	yes	0	no	Cold	no	no	no	no	no	Cold	no	no	no	Cold
151	no	no	no	no	Female	no	8	no	Cold	no	no	no	no	no	Cold	no	no	no	Cold
152	no	no	no	no	Female	yes	6	no	Cold	no	no	yes	yes	yes	Cold	NA	NA	NA	NA
153	yes	no	yes	no	Male	yes	24	yes	Cold	yes	yes	yes	yes	yes	Cold	no	yes	no	Cold
154	no	no	no	yes	Male	no	5	no	Hot	no	no	yes	no	yes	Cold	yes	yes	yes	Cold
155	no	no	no	no	Female	no	2	no	Hot	no	no	no	yes	no	Cold	no	no	no	Cold
156	no	no	no	no	Male	no	16	no	Cold	yes	yes	no	yes	no	Cold	yes	no	yes	Cold
157	no	no	no	no	Male	no	2	no	Cold	no	no	yes	no	yes	Cold	yes	yes	no	Cold
158	no	no	no	no	Female	no	10	no	Cold	no	no	no	no	no	Cold	yes	yes	yes	Cold
159	no	no	yes	no	Male	no	10	yes	Cold	no	no	no	yes	no	Cold	yes	no	no	Cold
