# Supplementary material for: The temporal pattern and lifestyle associations of respiratory virus infection in a cohort study spanning the first two years of life
Source: BMC Pediatr. 2022 Mar 31;22:166. doi: 10.1186/s12887-022-03215-3 (PMC8967688; doi:10.1186/s12887-022-03215-3)
Supplement: Supplementary file 3 — Additional file 3: Table S5. Clinical variables and respiratory virus swab results for visits to 24 months. [file 12887_2022_3215_MOESM3_ESM.xlsx]

## Sheet: Sheet1
# Table S5 Clinical variables and respiratory virus swab results for visits to 24 months . Data sharing for those who completed follow up to 24 months including respiratory virus swab results and relevant variables included in analysis. The results from participants who withdrew or were lost to follow up before 24 months are not presented here. NA refers to where that variable was unavailable for…
ID	Visit	Sample_season	Vaginalbirth	IntrapartumAbx	NeonatalAbx	Abxlastmth	ParentalAsthma	CurrCarebinary	SiblingOrOtherKids	CurrentSmoker	Currentfeeding	CompletemthsBF	Crowding	Sex	Anyvirus	Multiple	Ethnicity	Respsym	Age	GA_birth	ParentalEczema	Parental_hayfever	Pacifier_current	Combinedabx_month	Rhinovirus	Adenovirus	Parainfluenza	RSV	Metapneumovirus	Coronavirus-229E	Coronavirus-HKU1	Coronavirus-OC43	Coronavirus-NL63
1	1	Spring	no	no	no	no	no	no	no	no	Breast	1	0.67	male	no	no	White	no	42	290	yes	no	yes	no	no	no	no	no	no	no	no	no	no
1	6	Autumn	no	no	no	no	no	no	no	no	Breast	6	0.67	male	yes	no	White	no	179	290	yes	no	yes	no	yes	no	no	no	no	no	no	no	no
1	9	Winter	no	no	no	no	no	no	no	no	weaned	6	0.67	male	no	no	White	no	268	290	yes	no	yes	no	no	no	no	no	no	no	no	no	no
1	12	Spring	no	no	no	no	no	no	no	no	weaned	6	0.67	male	no	no	White	no	393	290	yes	no	yes	no	no	no	no	no	no	no	no	no	no
1	18	Autumn	no	no	no	no	no	no	no	no	weaned	6	1	male	no	no	White	no	548	290	yes	no	yes	no	no	no	no	no	no	no	no	no	no
1	24	Spring	no	no	no	no	no	no	no	no	weaned	6	1	male	no	no	White	no	728	290	yes	no	yes	no	no	no	no	no	no	no	no	no	no
2	1	Spring	no	yes	yes	no	no	no	no	no	Mixed	1	0.6	male	no	no	Asian/Asian British	no	50	293	yes	no	no	no	no	no	no	no	no	no	no	no	no
2	6	Autumn	no	yes	yes	no	no	no	no	no	Breast	6	0.6	male	yes	no	Asian/Asian British	yes	183	293	yes	no	no	no	yes	no	no	no	no	no	no	no	no
2	12	Spring	no	yes	yes	yes	no	no	no	no	weaned	13	0.6	male	yes	no	Asian/Asian British	yes	407	293	yes	no	no	yes	no	no	yes	no	no	no	no	no	no
2	18	Autumn	no	yes	yes	no	no	no	no	no	weaned	15	0.6	male	no	no	Asian/Asian British	no	554	293	yes	no	no	no	no	no	no	no	no	no	no	no	no
2	24	Spring	no	yes	yes	no	no	no	no	no	weaned	15	0.6	male	no	no	Asian/Asian British	no	779	293	yes	no	no	no	no	no	no	no	no	no	no	no	no
3	1	Winter	no	no	no	no	NA	no	no	no	Breast	1	1	female	no	no	Asian/Asian British	no	41	289	NA	NA	no	no	no	no	no	no	no	no	no	no	no
3	6	Summer	no	no	no	no	NA	no	no	no	Breast	5	1	female	no	no	Asian/Asian British	no	159	289	NA	NA	no	no	no	no	no	no	no	no	no	no	no
3	9	Autumn	no	no	no	no	NA	no	no	no	weaned	8	1	female	no	no	Asian/Asian British	yes	271	289	NA	NA	no	no	no	no	no	no	no	no	no	no	no
3	12	NA	no	no	no	no	NA	no	no	no	weaned	13	1.5	female	NA	NA	Asian/Asian British	no	394	289	NA	NA	no	no	NA	NA	NA	NA	NA	NA	NA	NA	NA
3	18	Summer	no	no	no	no	NA	no	yes	no	weaned	17	0.67	female	no	no	Asian/Asian British	yes	534	289	NA	NA	no	no	no	no	no	no	no	no	no	no	no
3	24	NA	no	no	no	no	NA	yes	no	no	weaned	23	1.5	female	NA	NA	Asian/Asian British	no	738	289	NA	NA	no	no	NA	NA	NA	NA	NA	NA	NA	NA	NA
4	1	Spring	yes	no	yes	no	no	no	yes	yes	Breast	1	1	female	yes	no	Black/Black British	yes	43	279	no	yes	no	no	yes	no	no	no	no	no	no	no	no
4	6	Autumn	yes	no	yes	no	no	no	yes	yes	Breast	6	1	female	no	no	Black/Black British	no	183	279	no	yes	no	no	no	no	no	no	no	no	no	no	no
4	9	Winter	yes	no	yes	no	no	no	yes	yes	weaned	8	1	female	yes	yes	Black/Black British	no	274	279	no	yes	no	no	yes	no	no	no	no	no	no	no	no
4	12	Summer	yes	no	yes	no	no	no	yes	yes	weaned	14	1	female	yes	no	Black/Black British	no	442	279	no	yes	no	no	yes	no	no	no	no	no	no	no	no
4	18	Autumn	yes	no	yes	no	no	no	yes	yes	weaned	18	1	female	no	no	Black/Black British	no	553	279	no	yes	no	no	no	no	no	no	no	no	no	no	no
4	24	Spring	yes	no	yes	no	no	no	yes	yes	weaned	24	1	female	yes	yes	Black/Black British	no	735	279	no	yes	no	no	yes	no	no	no	no	no	no	no	no
5	1	Spring	yes	no	no	no	no	no	no	yes	Breast	1	0.67	male	no	no	Mixed	no	41	264	yes	yes	no	no	no	no	no	no	no	no	no	no	no
5	6	Summer	yes	no	no	yes	no	no	no	yes	Breast	5	0.67	male	yes	no	Mixed	yes	179	264	yes	yes	no	yes	no	yes	no	no	no	no	no	no	no
5	9	Autumn	yes	no	no	no	no	no	no	yes	weaned	8	0.67	male	yes	no	Mixed	yes	272	264	yes	yes	no	no	yes	no	no	no	no	no	no	no	no
5	12	Spring	yes	no	no	no	no	no	no	yes	weaned	13	0.67	male	no	no	Mixed	no	406	264	yes	yes	no	no	no	no	no	no	no	no	no	no	no
5	18	Summer	yes	no	no	no	no	yes	no	yes	weaned	13	0.67	male	no	no	Mixed	yes	546	264	yes	yes	no	no	no	no	no	no	no	no	no	no	no
5	24	Winter	yes	no	no	no	no	yes	no	yes	weaned	13	0.67	male	yes	yes	Mixed	yes	727	264	yes	yes	no	no	yes	no	no	no	no	no	no	no	no
6	1	Spring	yes	no	no	no	no	no	no	yes	Breast	1	0.67	female	no	no	Mixed	no	44	288	no	no	no	no	no	no	no	no	no	no	no	no	no
6	6	Autumn	yes	no	no	no	no	no	no	yes	Breast	6	0.67	female	yes	no	Mixed	no	184	288	no	no	no	no	yes	no	no	no	no	no	no	no	no
6	9	Winter	yes	no	no	no	no	no	no	yes	weaned	9	0.67	female	yes	no	Mixed	yes	277	288	no	no	yes	no	yes	no	no	no	no	no	no	no	no
6	12	Spring	yes	no	no	no	no	yes	no	yes	weaned	13	0.5	female	yes	no	Mixed	no	423	288	no	no	yes	no	yes	no	no	no	no	no	no	no	no
6	18	Autumn	yes	no	no	no	no	no	no	yes	weaned	18	0.75	female	yes	no	Mixed	no	550	288	no	no	yes	no	yes	no	no	no	no	no	no	no	no
6	24	Spring	yes	no	no	no	no	yes	no	yes	weaned	24	0.75	female	no	no	Mixed	no	734	288	no	no	no	no	no	no	no	no	no	no	no	no	no
7	1	Spring	yes	no	no	no	no	no	no	yes	Mixed	1	0.33	female	no	no	Other	no	45	276	no	no	yes	no	no	no	no	no	no	no	no	no	no
7	6	Autumn	yes	no	no	no	no	no	no	no	Formula	3	0.33	female	no	no	Other	no	185	276	no	no	yes	no	no	no	no	no	no	no	no	no	no
7	9	Winter	yes	no	no	no	no	no	no	no	weaned	3	0.33	female	yes	no	Other	no	272	276	no	no	yes	no	yes	no	no	no	no	no	no	no	no
7	12	Spring	yes	no	no	no	no	no	no	no	weaned	3	0.33	female	no	no	Other	no	396	276	no	no	yes	no	no	no	no	no	no	no	no	no	no
7	18	Autumn	yes	no	no	no	no	no	no	no	weaned	3	0.33	female	no	no	Other	no	551	276	no	no	no	no	no	no	no	no	no	no	no	no	no
7	24	Spring	yes	no	no	no	no	no	no	no	weaned	3	0.33	female	yes	no	Other	yes	728	276	no	no	no	no	yes	no	no	no	no	no	no	no	no
8	1	Spring	yes	no	no	no	no	no	no	no	Breast	1	1	male	yes	no	White	no	44	287	no	no	yes	no	yes	no	no	no	no	no	no	no	no
8	6	Autumn	yes	no	no	no	no	no	no	no	Mixed	5	1	male	yes	no	White	no	180	287	no	no	yes	no	yes	no	no	no	no	no	no	no	no
8	9	Winter	yes	no	no	no	no	no	no	no	weaned	8	1	male	yes	no	White	yes	268	287	no	no	yes	no	yes	no	no	no	no	no	no	no	no
8	12	Spring	yes	no	no	no	no	yes	no	yes	weaned	10	1	male	yes	yes	White	yes	395	287	no	no	yes	no	no	no	yes	no	no	no	no	no	no
8	18	Autumn	yes	no	no	no	no	yes	no	yes	weaned	10	1	male	yes	yes	White	no	547	287	no	no	yes	no	yes	no	no	no	no	no	no	no	no
8	24	NA	yes	no	no	no	no	no	no	yes	weaned	10	1	male	NA	NA	White	no	732	287	no	no	yes	no	NA	NA	NA	NA	NA	NA	NA	NA	NA
9	1	Spring	yes	no	no	no	no	no	yes	no	Breast	1	0.6	female	no	no	Other	no	45	290	no	yes	no	no	no	no	no	no	no	no	no	no	no
9	6	Autumn	yes	no	no	no	no	no	yes	no	Breast	6	0.6	female	yes	no	Other	yes	184	290	no	yes	no	no	yes	no	no	no	no	no	no	no	no
9	9	Winter	yes	no	no	no	no	yes	yes	no	weaned	9	0.6	female	yes	no	Other	yes	277	290	no	yes	yes	no	no	no	no	no	no	no	no	no	no
9	12	Spring	yes	no	no	no	no	yes	yes	no	weaned	10	0.6	female	no	no	Other	no	395	290	no	yes	yes	no	no	no	no	no	no	no	no	no	no
9	18	Autumn	yes	no	no	no	no	no	yes	no	weaned	10	0.6	female	no	no	Other	no	549	290	no	yes	yes	no	no	no	no	no	no	no	no	no	no
9	24	Spring	yes	no	no	no	no	no	yes	no	weaned	10	0.75	female	yes	yes	Other	yes	734	290	no	yes	yes	no	no	yes	yes	no	no	no	no	no	no
10	1	Spring	yes	no	no	no	no	no	no	no	Breast	1	1.33	male	no	no	White	yes	47	288	yes	no	no	no	no	no	no	no	no	no	no	no	no
10	6	Summer	yes	no	no	no	no	no	no	no	Breast	6	1.33	male	yes	yes	White	no	188	288	yes	no	yes	no	yes	no	no	no	no	no	no	no	no
10	9	Autumn	yes	no	no	no	no	no	no	no	weaned	8	1.33	male	yes	yes	White	yes	269	288	yes	no	yes	no	yes	no	no	no	no	no	no	no	no
10	12	Spring	yes	no	no	yes	no	yes	no	no	weaned	12	1.33	male	yes	no	White	no	412	288	yes	no	yes	yes	no	yes	no	no	no	no	no	no	no
10	18	Summer	yes	no	no	no	no	yes	no	no	weaned	12	1.33	male	yes	yes	White	no	557	288	yes	no	no	no	yes	yes	no	no	no	no	no	no	no
10	24	Winter	yes	no	no	no	no	yes	no	no	weaned	12	1.33	male	yes	yes	White	yes	728	288	yes	no	no	no	yes	yes	no	no	no	no	no	no	no
11	1	Spring	yes	no	no	no	yes	no	yes	no	Formula	1	1	male	yes	no	White	no	45	284	no	yes	yes	no	yes	no	no	no	no	no	no	no	no
11	6	Summer	yes	no	no	no	yes	no	yes	no	Formula	1	1	male	yes	no	White	yes	148	284	no	yes	yes	no	yes	no	no	no	no	no	no	no	no
11	18	Autumn	yes	no	no	yes	yes	no	yes	no	weaned	1	1.2	male	yes	no	White	no	548	284	no	yes	yes	yes	yes	no	no	no	no	no	no	no	no
11	24	Spring	yes	no	no	no	yes	no	yes	no	weaned	1	1.2	male	no	no	White	yes	740	284	no	yes	yes	no	no	no	no	no	no	no	no	no	no
12	1	Spring	yes	no	no	no	yes	no	no	no	Formula	0	1	female	no	no	White	no	39	280	no	no	yes	NA	no	no	no	no	no	no	no	no	no
12	6	Autumn	yes	no	no	no	yes	no	no	no	Formula	0	1	female	no	no	White	yes	221	280	no	no	yes	NA	no	no	no	no	no	no	no	no	no
12	9	Winter	yes	no	no	no	yes	no	no	no	weaned	0	1	female	yes	no	White	no	262	280	no	no	yes	NA	yes	no	no	no	no	no	no	no	no
12	12	Spring	yes	no	no	no	yes	yes	no	no	weaned	0	1	female	yes	yes	White	yes	409	280	no	no	yes	NA	yes	no	no	no	no	no	no	no	no
12	18	Autumn	yes	no	no	no	yes	yes	no	no	weaned	0	1	female	yes	no	White	yes	549	280	no	no	yes	NA	yes	no	no	no	no	no	no	no	no
12	24	Spring	yes	no	no	no	yes	yes	no	no	weaned	0	0.67	female	no	no	White	no	734	280	no	no	yes	NA	no	no	no	no	no	no	no	no	no
13	1	Spring	no	no	no	no	no	no	yes	no	Mixed	1	0.67	female	no	no	Asian/Asian British	no	46	288	no	no	no	no	no	no	no	no	no	no	no	no	no
13	6	Autumn	no	no	no	no	no	no	yes	no	Mixed	6	0.67	female	no	no	Asian/Asian British	no	183	288	no	no	no	no	no	no	no	no	no	no	no	no	no
13	9	Winter	no	no	no	yes	no	no	yes	no	weaned	9	0.67	female	no	no	Asian/Asian British	no	281	288	no	no	no	yes	no	no	no	no	no	no	no	no	no
13	12	Spring	no	no	no	no	no	no	yes	no	weaned	12	0.75	female	yes	no	Asian/Asian British	yes	388	288	no	no	no	no	no	no	no	no	no	no	no	no	no
13	18	Autumn	no	no	no	no	no	no	yes	no	weaned	18	0.75	female	yes	no	Asian/Asian British	yes	549	288	no	no	no	no	yes	no	no	no	no	no	no	no	no
13	24	Spring	no	no	no	no	no	no	yes	no	weaned	23	0.75	female	no	no	Asian/Asian British	no	731	288	no	no	no	no	no	no	no	no	no	no	no	no	no
14	1	Spring	no	yes	yes	no	no	no	no	no	Breast	1	0.5	male	yes	no	White	no	42	294	no	no	yes	no	yes	no	no	no	no	no	no	no	no
14	6	Autumn	no	yes	yes	no	no	no	no	no	Breast	6	0.5	male	yes	no	White	no	185	294	no	no	yes	no	yes	no	no	no	no	no	no	no	no
14	9	Winter	no	yes	yes	no	no	no	no	no	weaned	9	0.5	male	no	no	White	no	277	294	no	no	yes	no	no	no	no	no	no	no	no	no	no
14	12	Spring	no	yes	yes	no	no	no	no	no	weaned	12	0.67	male	yes	no	White	no	394	294	no	no	yes	no	no	no	no	no	no	no	no	no	no
14	18	Autumn	no	yes	yes	no	no	no	no	no	weaned	17	0.67	male	yes	no	White	no	548	294	no	no	yes	no	yes	no	no	no	no	no	no	no	no
14	24	Spring	no	yes	yes	no	no	no	no	no	weaned	18	0.67	male	yes	yes	White	yes	722	294	no	no	yes	no	yes	yes	no	no	no	no	no	no	no
15	1	Spring	yes	no	no	no	no	no	no	no	Mixed	1	1.33	male	no	no	White	no	44	281	no	yes	no	no	no	no	no	no	no	no	no	no	no
15	6	Summer	yes	no	no	no	no	no	no	no	Mixed	6	1.33	male	no	no	White	no	183	281	no	yes	yes	no	no	no	no	no	no	no	no	no	no
15	9	Autumn	yes	no	no	no	no	no	no	no	weaned	7	1.33	male	yes	no	White	no	274	281	no	yes	no	no	yes	no	no	no	no	no	no	no	no
15	12	Spring	yes	no	no	no	no	no	no	no	weaned	14	1.67	male	yes	no	White	yes	428	281	no	yes	no	no	yes	no	no	no	no	no	no	no	no
15	18	Summer	yes	no	no	no	no	no	no	no	weaned	18	1.67	male	no	no	White	no	577	281	no	yes	no	no	no	no	no	no	no	no	no	no	no
15	24	Winter	yes	no	no	no	no	yes	no	no	weaned	19	2	male	yes	no	White	yes	730	281	no	yes	no	no	yes	no	no	no	no	no	no	no	no
16	1	Spring	no	yes	yes	no	no	no	no	no	Mixed	1	1.67	female	yes	no	White	no	42	281	no	yes	yes	no	yes	no	no	no	no	no	no	no	no
16	6	Autumn	no	yes	yes	no	no	yes	no	no	Formula	3	1.67	female	yes	no	White	no	181	281	no	yes	yes	no	yes	no	no	no	no	no	no	no	no
16	9	Winter	no	yes	yes	yes	no	yes	no	no	weaned	9	1.67	female	yes	yes	White	no	291	281	no	yes	yes	yes	no	no	no	no	no	no	no	no	no
16	12	Spring	no	yes	yes	no	no	yes	no	no	weaned	12	1.67	female	yes	no	White	no	389	281	no	yes	yes	no	no	no	no	no	no	no	no	no	no
16	18	Autumn	no	yes	yes	yes	no	yes	no	no	weaned	18	1.67	female	no	no	White	yes	572	281	no	yes	yes	yes	no	no	no	no	no	no	no	no	no
16	24	Spring	no	yes	yes	no	no	yes	yes	no	weaned	23	1.25	female	no	no	White	no	726	281	no	yes	yes	no	no	no	no	no	no	no	no	no	no
17	1	Spring	no	no	no	no	yes	no	no	yes	Formula	0	0.75	male	no	no	Mixed	no	43	266	yes	no	no	no	no	no	no	no	no	no	no	no	no
17	6	Autumn	no	no	no	no	yes	no	no	yes	Formula	0	0.75	male	no	no	Mixed	no	180	266	yes	no	yes	no	no	no	no	no	no	no	no	no	no
17	9	Winter	no	no	no	no	yes	no	no	yes	weaned	0	0.75	male	yes	no	Mixed	yes	273	266	yes	no	yes	no	no	no	no	yes	no	no	no	no	no
17	12	Spring	no	no	no	yes	yes	yes	no	yes	weaned	0	0.75	male	yes	yes	Mixed	yes	419	266	yes	no	no	yes	yes	no	no	no	no	no	no	no	no
17	18	Autumn	no	no	no	no	yes	yes	no	yes	weaned	0	0.75	male	yes	no	Mixed	no	559	266	yes	no	no	no	yes	no	no	no	no	no	no	no	no
17	24	Spring	no	no	no	no	yes	yes	no	yes	weaned	0	0.75	male	yes	yes	Mixed	yes	727	266	yes	no	no	no	yes	no	no	no	no	no	no	no	no
18	1	Spring	yes	no	no	no	no	no	no	yes	Breast	1	0.67	female	no	no	White	no	40	288	no	no	no	NA	no	no	no	no	no	no	no	no	no
18	6	Autumn	yes	no	no	no	no	no	no	yes	Breast	5	0.67	female	yes	no	White	yes	182	288	no	no	no	NA	yes	no	no	no	no	no	no	no	no
18	9	Winter	yes	no	no	no	no	no	no	yes	weaned	8	0.67	female	yes	yes	White	no	274	288	no	no	no	NA	yes	no	no	no	no	no	no	no	no
18	12	Summer	yes	no	no	no	no	yes	no	yes	weaned	14	1	female	yes	yes	White	yes	430	288	no	no	no	NA	yes	yes	no	no	no	no	no	no	no
18	18	Autumn	yes	no	no	no	no	yes	no	yes	weaned	18	1	female	yes	no	White	yes	556	288	no	no	no	NA	no	yes	no	no	no	no	no	no	no
18	24	Spring	yes	no	no	no	no	yes	no	yes	weaned	22	1	female	yes	yes	White	yes	724	288	no	no	no	NA	yes	yes	no	no	no	no	no	no	no
19	1	Winter	yes	no	no	no	yes	no	no	no	Breast	1	1	male	no	no	White	yes	42	275	no	no	no	no	no	no	no	no	no	no	no	no	no
19	6	Summer	yes	no	no	no	yes	no	no	no	Breast	5	1	male	no	no	White	no	181	275	no	no	no	no	no	no	no	no	no	no	no	no	no
19	9	Autumn	yes	no	no	no	yes	no	no	no	weaned	9	1	male	yes	no	White	yes	285	275	no	no	no	no	yes	no	no	no	no	no	no	no	no
19	12	Spring	yes	no	no	no	yes	no	no	no	weaned	13	1	male	yes	no	White	no	453	275	no	no	no	no	yes	no	no	no	no	no	no	no	no
19	18	NA	yes	no	no	no	yes	no	no	no	weaned	13	1	male	NA	NA	White	no	547	275	no	no	no	no	NA	NA	NA	NA	NA	NA	NA	NA	NA
19	24	Winter	yes	no	no	no	yes	no	no	no	weaned	13	1	male	yes	no	White	no	727	275	no	no	no	no	yes	no	no	no	no	no	no	no	no
20	1	Spring	yes	no	no	no	no	no	no	yes	Mixed	1	0.56	male	no	no	Asian/Asian British	no	41	273	no	yes	yes	no	no	no	no	no	no	no	no	no	no
20	6	Summer	yes	no	no	yes	no	no	no	yes	Formula	1	0.56	male	yes	no	Asian/Asian British	no	177	273	no	yes	yes	yes	no	yes	no	no	no	no	no	no	no
20	9	Autumn	yes	no	no	no	no	no	no	yes	weaned	1	0.83	male	yes	yes	Asian/Asian British	no	278	273	no	yes	yes	no	yes	yes	no	no	no	no	no	no	no
20	12	Spring	yes	no	no	no	no	no	no	yes	weaned	1	0.83	male	yes	no	Asian/Asian British	yes	401	273	no	yes	yes	no	yes	no	no	no	no	no	no	no	no
20	18	Autumn	yes	no	no	no	no	no	yes	yes	weaned	1	0.71	male	yes	yes	Asian/Asian British	yes	586	273	no	yes	yes	no	yes	no	no	no	no	no	no	no	no
20	24	Spring	yes	no	no	yes	no	no	yes	yes	weaned	1	0.63	male	yes	no	Asian/Asian British	no	747	273	no	yes	yes	yes	no	no	no	no	no	no	no	no	no
21	1	Spring	yes	no	no	yes	no	no	no	no	Breast	1	0.67	male	no	no	Asian/Asian British	no	39	274	no	no	no	yes	no	no	no	no	no	no	no	no	no
21	6	Autumn	yes	no	no	yes	no	no	no	no	Breast	5	1	male	no	no	Asian/Asian British	no	179	274	no	no	no	yes	no	no	no	no	no	no	no	no	no
21	9	Winter	yes	no	no	no	no	no	no	no	weaned	8	1.67	male	no	no	Asian/Asian British	no	267	274	no	no	no	no	no	no	no	no	no	no	no	no	no
21	12	Spring	yes	no	no	no	no	no	no	no	weaned	12	1.25	male	yes	no	Asian/Asian British	no	394	274	no	no	no	no	no	no	no	no	no	no	no	no	no
21	18	Autumn	yes	no	no	no	no	no	no	no	weaned	12	1.67	male	no	no	Asian/Asian British	no	546	274	no	no	no	no	no	no	no	no	no	no	no	no	no
21	24	Spring	yes	no	no	no	no	no	no	no	weaned	12	1.67	male	yes	no	Asian/Asian British	no	737	274	no	no	no	no	yes	no	no	no	no	no	no	no	no
22	1	Spring	no	no	no	yes	no	no	no	yes	Formula	0	0.5	female	no	no	White	no	40	284	no	no	yes	yes	no	no	no	no	no	no	no	no	no
22	6	Autumn	no	no	no	no	no	no	no	yes	Formula	0	0.5	female	no	no	White	no	184	284	no	no	yes	no	no	no	no	no	no	no	no	no	no
22	9	Winter	no	no	no	no	no	no	no	yes	weaned	0	0.6	female	no	no	White	no	295	284	no	no	yes	no	no	no	no	no	no	no	no	no	no
22	12	Spring	no	no	no	no	no	no	no	no	weaned	0	0.33	female	no	no	White	no	396	284	no	no	yes	no	no	no	no	no	no	no	no	no	no
22	18	Autumn	no	no	no	no	no	no	no	no	weaned	0	0.33	female	no	no	White	no	561	284	no	no	yes	no	no	no	no	no	no	no	no	no	no
22	24	Spring	no	no	no	no	no	no	no	no	weaned	0	0.33	female	yes	no	White	no	736	284	no	no	yes	no	yes	no	no	no	no	no	no	no	no
23	1	Spring	no	yes	yes	no	no	no	no	no	Mixed	1	1	female	no	no	Black/Black British	yes	38	274	no	no	no	no	no	no	no	no	no	no	no	no	no
23	6	Autumn	no	yes	yes	no	no	no	no	no	Mixed	6	1	female	no	no	Black/Black British	no	185	274	no	no	yes	no	no	no	no	no	no	no	no	no	no
23	9	Winter	no	yes	yes	no	no	no	no	no	weaned	8	1	female	yes	yes	Black/Black British	yes	273	274	no	no	yes	no	yes	yes	no	yes	no	no	no	no	no
23	12	Spring	no	yes	yes	no	no	yes	no	no	weaned	9	1	female	yes	yes	Black/Black British	yes	394	274	no	no	yes	no	yes	no	no	no	no	no	no	no	no
23	18	Autumn	no	yes	yes	no	no	yes	no	no	weaned	9	1	female	no	no	Black/Black British	yes	546	274	no	no	yes	no	no	no	no	no	no	no	no	no	no
23	24	Spring	no	yes	yes	yes	no	yes	no	no	weaned	9	1	female	yes	yes	Black/Black British	no	735	274	no	no	no	yes	yes	yes	no	no	no	no	no	no	no
24	1	Spring	yes	no	no	no	no	no	no	no	Breast	1	1.33	male	no	no	White	no	43	277	no	no	no	no	no	no	no	no	no	no	no	no	no
24	6	Autumn	yes	no	no	no	no	no	no	no	Formula	5	1.33	male	no	no	White	no	183	277	no	no	yes	no	no	no	no	no	no	no	no	no	no
24	9	Winter	yes	no	no	no	no	no	no	no	weaned	5	1.33	male	yes	yes	White	yes	276	277	no	no	yes	yes	yes	yes	no	no	no	no	no	no	no
24	12	Spring	yes	no	no	no	no	yes	no	no	weaned	5	1.33	male	yes	yes	White	no	404	277	no	no	yes	no	yes	no	no	no	no	no	no	no	no
24	18	Autumn	yes	no	no	no	no	yes	no	no	weaned	5	1.33	male	yes	yes	White	no	537	277	no	no	yes	no	yes	no	no	no	no	no	no	no	no
24	24	NA	yes	no	no	no	no	yes	no	no	weaned	5	1.33	male	NA	NA	White	no	730	277	no	no	yes	no	NA	NA	NA	NA	NA	NA	NA	NA	NA
25	1	Spring	yes	no	no	no	no	no	no	no	Breast	1	0.67	female	no	no	Other	no	41	260	no	no	no	no	no	no	no	no	no	no	no	no	no
25	6	Summer	yes	no	no	no	no	no	no	no	Breast	6	0.67	female	yes	no	Other	no	183	260	no	no	no	no	yes	no	no	no	no	no	no	no	no
25	9	Autumn	yes	no	no	no	no	no	no	no	weaned	8	0.67	female	no	no	Other	no	272	260	no	no	no	no	no	no	no	no	no	no	no	no	no
25	12	Summer	yes	no	no	no	no	no	no	no	weaned	13	0.67	female	no	no	Other	no	463	260	no	no	no	no	no	no	no	no	no	no	no	no	no
25	18	Summer	yes	no	no	no	no	no	no	no	weaned	13	0.67	female	no	no	Other	no	546	260	no	no	no	no	no	no	no	no	no	no	no	no	no
25	24	Spring	yes	no	no	no	no	no	yes	no	weaned	13	0.75	female	no	no	Other	yes	818	260	no	no	no	no	no	no	no	no	no	no	no	no	no
26	1	Summer	no	yes	yes	no	no	no	yes	no	Breast	1	0.75	female	no	no	Mixed	no	39	288	no	yes	yes	no	no	no	no	no	no	no	no	no	no
26	3	Autumn	no	yes	yes	no	no	no	yes	no	Breast	3	0.75	female	no	no	Mixed	no	91	288	no	yes	yes	no	no	no	no	no	no	no	no	no	no
26	4	Autumn	no	yes	yes	yes	no	no	yes	no	Breast	4	0.75	female	yes	no	Mixed	no	131	288	no	yes	yes	yes	yes	no	no	no	no	no	no	no	no
26	6	Winter	no	yes	yes	no	no	no	yes	no	Breast	5	0.75	female	yes	yes	Mixed	no	180	288	no	yes	yes	no	yes	no	no	yes	no	no	no	no	no
26	9	Spring	no	yes	yes	no	no	no	yes	no	weaned	8	0.75	female	yes	no	Mixed	no	272	288	no	yes	yes	no	no	no	no	no	no	no	no	no	no
26	12	Summer	no	yes	yes	no	no	no	yes	no	weaned	13	0.75	female	no	no	Mixed	yes	398	288	no	yes	yes	no	no	no	no	no	no	no	no	no	no
26	18	Winter	no	yes	yes	no	no	no	yes	no	weaned	14	0.75	female	no	no	Mixed	yes	547	288	no	yes	yes	no	no	no	no	no	no	no	no	no	no
26	24	Spring	no	yes	yes	no	no	no	yes	no	weaned	14	0.75	female	yes	no	Mixed	no	715	288	no	yes	no	no	no	no	no	no	no	no	no	no	no
27	1	Spring	yes	no	no	no	yes	no	yes	yes	Formula	0	0.71	male	yes	no	White	no	38	293	no	no	yes	no	yes	no	no	no	no	no	no	no	no
27	6	Autumn	yes	no	no	no	yes	no	yes	yes	Formula	0	0.71	male	yes	no	White	yes	180	293	no	no	yes	no	yes	no	no	no	no	no	no	no	no
27	9	Winter	yes	no	no	no	yes	no	yes	yes	weaned	0	0.71	male	no	no	White	no	277	293	no	no	yes	no	no	no	no	no	no	no	no	no	no
27	12	Spring	yes	no	no	no	yes	no	yes	yes	weaned	0	0.71	male	yes	no	White	no	400	293	no	no	yes	no	yes	no	no	no	no	no	no	no	no
27	18	Autumn	yes	no	no	no	yes	no	yes	yes	weaned	0	0.71	male	yes	no	White	no	561	293	no	no	yes	no	no	yes	no	no	no	no	no	no	no
27	24	Spring	yes	no	no	no	yes	no	yes	yes	weaned	0	0.71	male	yes	no	White	no	736	293	no	no	yes	no	no	no	no	no	no	no	no	no	no
28	1	Spring	yes	no	no	no	no	no	no	no	Mixed	1	1	female	no	no	White	no	52	272	no	yes	yes	no	no	no	no	no	no	no	no	no	no
28	6	Summer	yes	no	no	no	no	yes	no	no	Mixed	5	1	female	no	no	White	no	178	272	no	yes	yes	no	no	no	no	no	no	no	no	no	no
28	9	Autumn	yes	no	no	yes	no	yes	no	no	weaned	7	1	female	yes	yes	White	no	283	272	no	yes	yes	yes	no	yes	no	no	no	no	no	no	no
28	12	Spring	yes	no	no	no	no	yes	no	no	weaned	7	1	female	yes	yes	White	no	437	272	no	yes	yes	no	yes	no	no	no	no	no	no	yes	no
28	18	Summer	yes	no	no	no	no	yes	no	no	weaned	7	1	female	yes	yes	White	no	554	272	no	yes	yes	no	yes	yes	no	no	no	no	no	no	no
28	24	Winter	yes	no	no	no	no	yes	no	no	weaned	7	1	female	no	no	White	yes	736	272	no	yes	yes	no	no	no	no	no	no	no	no	no	no
29	1	Autumn	yes	no	no	no	no	no	no	yes	Formula	1	1	female	no	no	Other	no	45	284	no	yes	yes	NA	no	no	no	no	no	no	no	no	no
29	3	Autumn	yes	no	no	no	no	no	no	yes	Formula	1	1	female	yes	no	Other	no	100	284	no	yes	yes	NA	yes	no	no	no	no	no	no	no	no
29	4	Winter	yes	no	no	no	no	no	no	yes	Formula	1	1	female	no	no	Other	yes	136	284	no	yes	yes	NA	no	no	no	no	no	no	no	no	no
29	6	Winter	yes	no	no	no	no	no	no	yes	Formula	1	1	female	no	no	Other	no	185	284	no	yes	yes	NA	no	no	no	no	no	no	no	no	no
29	9	Spring	yes	no	no	yes	no	no	no	yes	weaned	1	1	female	no	no	Other	no	271	284	no	yes	yes	NA	no	no	no	no	no	no	no	no	no
29	12	Summer	yes	no	no	no	no	no	no	yes	weaned	1	1	female	no	no	Other	no	404	284	no	yes	yes	NA	no	no	no	no	no	no	no	no	no
29	18	Winter	yes	no	no	no	no	no	no	no	weaned	1	1	female	no	no	Other	no	551	284	no	yes	yes	NA	no	no	no	no	no	no	no	no	no
29	24	Summer	yes	no	no	no	no	no	no	yes	weaned	1	1.5	female	no	no	Other	no	739	284	no	yes	yes	NA	no	no	no	no	no	no	no	no	no
30	1	Spring	no	no	no	no	no	no	yes	yes	Mixed	1	0.75	male	yes	no	White	yes	44	277	no	no	yes	no	yes	no	no	no	no	no	no	no	no
30	6	Summer	no	no	no	no	no	no	yes	yes	Mixed	6	0.75	male	no	no	White	no	187	277	no	no	yes	no	no	no	no	no	no	no	no	no	no
30	9	Winter	no	no	no	yes	no	no	yes	yes	weaned	7	0.75	male	yes	no	White	no	292	277	no	no	no	yes	yes	no	no	no	no	no	no	no	no
30	12	Spring	no	no	no	yes	no	no	yes	yes	weaned	7	0.75	male	no	no	White	no	405	277	no	no	no	yes	no	no	no	no	no	no	no	no	no
30	18	Autumn	no	no	no	no	no	no	yes	yes	weaned	7	0.75	male	yes	no	White	no	607	277	no	no	no	no	no	yes	no	no	no	no	no	no	no
30	24	Winter	no	no	no	no	no	no	yes	yes	weaned	7	0.75	male	yes	yes	White	yes	726	277	no	no	no	no	yes	yes	no	no	no	no	no	no	no
31	1	Summer	yes	no	no	no	yes	no	no	no	Breast	1	2	male	no	no	Asian/Asian British	no	41	278	yes	yes	no	no	no	no	no	no	no	no	no	no	no
31	6	Autumn	yes	no	no	no	yes	no	no	no	Breast	6	2	male	yes	no	Asian/Asian British	yes	184	278	yes	yes	no	no	no	no	no	yes	no	no	no	no	no
31	9	Spring	yes	no	no	no	yes	no	no	no	weaned	9	2	male	no	no	Asian/Asian British	no	289	278	yes	yes	no	no	no	no	no	no	no	no	no	no	no
31	12	Summer	yes	no	no	no	yes	no	no	no	weaned	12	2	male	yes	no	Asian/Asian British	no	401	278	yes	yes	no	no	no	no	no	no	no	no	no	no	no
31	18	Autumn	yes	no	no	no	yes	yes	no	no	weaned	12	2	male	yes	yes	Asian/Asian British	no	548	278	yes	yes	no	no	yes	no	no	no	no	no	no	no	no
31	24	Spring	yes	no	no	no	yes	yes	no	no	weaned	12	2	male	yes	no	Asian/Asian British	yes	726	278	yes	yes	no	no	yes	no	no	no	no	no	no	no	no
32	1	Spring	no	no	no	no	yes	no	yes	no	Breast	1	1.75	female	yes	no	White	yes	42	285	no	no	no	no	yes	no	no	no	no	no	no	no	no
32	6	Summer	no	no	no	no	yes	no	yes	no	Mixed	5	1.75	female	no	no	White	no	175	285	no	no	no	no	no	no	no	no	no	no	no	no	no
32	9	Autumn	no	no	no	no	yes	yes	yes	no	weaned	8	1.75	female	yes	no	White	no	273	285	no	no	no	no	no	no	no	yes	no	no	no	no	no
32	12	Spring	no	no	no	no	yes	yes	yes	no	weaned	8	1.75	female	no	no	White	no	398	285	no	no	no	no	no	no	no	no	no	no	no	no	no
32	18	Autumn	no	no	no	no	yes	yes	yes	no	weaned	8	1.75	female	yes	yes	White	yes	563	285	no	no	no	no	yes	no	no	no	no	no	no	no	no
32	24	Winter	no	no	no	no	yes	yes	yes	no	weaned	8	1.75	female	yes	yes	White	yes	735	285	no	no	no	no	yes	yes	no	no	no	no	no	no	no
33	1	Spring	yes	no	no	no	no	no	no	yes	Mixed	1	0.67	male	no	no	White	no	43	284	no	no	no	no	no	no	no	no	no	no	no	no	no
33	6	NA	yes	no	no	no	no	no	no	yes	Mixed	7	1	male	NA	NA	White	no	239	284	no	no	yes	no	NA	NA	NA	NA	NA	NA	NA	NA	NA
33	9	NA	yes	no	no	no	no	no	no	yes	weaned	8	1	male	NA	NA	White	yes	269	284	no	no	yes	no	NA	NA	NA	NA	NA	NA	NA	NA	NA
33	12	NA	yes	no	no	no	no	no	no	yes	weaned	12	1	male	NA	NA	White	no	392	284	no	no	yes	no	NA	NA	NA	NA	NA	NA	NA	NA	NA
33	18	NA	yes	no	no	no	no	no	no	yes	weaned	17	1	male	NA	NA	White	no	546	284	no	no	yes	no	NA	NA	NA	NA	NA	NA	NA	NA	NA
33	24	NA	yes	no	no	no	no	no	no	no	weaned	17	1	male	NA	NA	White	yes	728	284	no	no	no	no	NA	NA	NA	NA	NA	NA	NA	NA	NA
34	1	Summer	no	no	no	no	no	no	no	no	Mixed	1	1	female	no	no	Mixed	no	43	273	no	yes	no	no	no	no	no	no	no	no	no	no	no
34	6	Autumn	no	no	no	no	no	no	no	no	Formula	2	1	female	yes	no	Mixed	no	181	273	no	yes	yes	no	yes	no	no	no	no	no	no	no	no
34	9	Winter	no	no	no	no	no	no	no	no	weaned	2	1	female	no	no	Mixed	no	275	273	no	yes	yes	no	no	no	no	no	no	no	no	no	no
34	12	Summer	no	no	no	no	no	yes	no	no	weaned	2	1	female	yes	yes	Mixed	no	396	273	no	yes	yes	no	yes	yes	no	no	no	no	no	no	no
34	18	Winter	no	no	no	no	no	yes	no	no	weaned	2	1.33	female	yes	yes	Mixed	yes	564	273	no	yes	yes	no	yes	yes	no	yes	no	no	no	no	no
34	24	NA	no	no	no	no	no	yes	no	no	weaned	2	1.33	female	NA	NA	Mixed	yes	734	273	no	yes	yes	no	NA	NA	NA	NA	NA	NA	NA	NA	NA
35	1	Summer	yes	no	no	no	no	no	no	no	Mixed	1	1	female	no	no	Mixed	no	42	284	yes	yes	no	no	no	no	no	no	no	no	no	no	no
35	3	Autumn	yes	no	no	no	no	no	no	no	Mixed	3	1	female	yes	no	Mixed	no	94	284	yes	yes	no	no	yes	no	no	no	no	no	no	no	no
35	4	Autumn	yes	no	no	no	no	no	no	no	Mixed	4	1	female	no	no	Mixed	yes	135	284	yes	yes	no	no	no	no	no	no	no	no	no	no	no
35	6	Winter	yes	no	no	no	no	no	no	no	Mixed	6	1	female	no	no	Mixed	no	188	284	yes	yes	no	no	no	no	no	no	no	no	no	no	no
35	9	Spring	yes	no	no	no	no	no	no	no	weaned	6	1	female	no	no	Mixed	yes	274	284	yes	yes	no	no	no	no	no	no	no	no	no	no	no
35	12	Summer	yes	no	no	no	no	yes	no	no	weaned	6	1	female	yes	yes	Mixed	no	395	284	yes	yes	no	no	yes	yes	no	no	no	no	no	no	no
35	18	Winter	yes	no	no	no	no	yes	no	no	weaned	6	1	female	yes	no	Mixed	yes	547	284	yes	yes	no	no	yes	yes	no	no	no	no	no	no	no
35	24	NA	yes	no	no	no	no	yes	no	no	weaned	6	1.33	female	NA	NA	Mixed	yes	741	284	yes	yes	no	no	NA	NA	NA	NA	NA	NA	NA	NA	NA
36	1	Winter	yes	no	no	no	no	no	yes	no	Formula	0	0.5	male	no	no	Asian/Asian British	no	40	281	no	no	no	no	no	no	no	no	no	no	no	no	no
36	6	Summer	yes	no	no	no	no	no	yes	no	Formula	0	0.5	male	yes	no	Asian/Asian British	yes	187	281	no	no	no	no	yes	no	no	no	no	no	no	no	no
36	9	Autumn	yes	no	no	no	no	no	yes	no	weaned	0	0.5	male	yes	yes	Asian/Asian British	no	276	281	no	no	no	no	yes	no	no	no	no	no	no	no	no
36	12	Spring	yes	no	no	no	no	no	yes	no	weaned	0	0.83	male	yes	no	Asian/Asian British	yes	445	281	no	no	no	no	no	no	yes	no	no	no	no	no	no
36	18	Summer	yes	no	no	no	no	no	yes	no	weaned	0	0.83	male	yes	yes	Asian/Asian British	yes	543	281	no	no	no	no	yes	yes	no	no	no	no	no	no	no
36	24	Winter	yes	no	no	no	no	no	yes	no	weaned	0	0.83	male	no	no	Asian/Asian British	yes	733	281	no	no	no	no	no	no	no	no	no	no	no	no	no
37	1	Spring	yes	no	no	no	no	no	no	no	Mixed	1	1	female	yes	no	White	no	38	289	no	no	yes	no	yes	no	no	no	no	no	no	no	no
37	6	Autumn	yes	no	no	no	no	no	no	no	Formula	5	1.33	female	yes	no	White	yes	157	289	no	no	yes	no	no	no	yes	no	no	no	no	no	no
37	9	Winter	yes	no	no	no	no	no	no	no	weaned	5	1.33	female	yes	no	White	yes	276	289	no	no	yes	no	yes	no	no	no	no	no	no	no	no
37	12	Spring	yes	no	no	no	no	no	no	no	weaned	5	1.33	female	yes	yes	White	no	409	289	no	no	yes	no	yes	yes	no	no	no	no	no	no	no
37	18	Autumn	yes	no	no	no	no	no	no	no	weaned	5	1	female	yes	yes	White	no	514	289	no	no	yes	no	yes	no	yes	no	no	no	no	no	no
37	24	Spring	yes	no	no	no	no	no	yes	no	weaned	5	1	female	yes	no	White	no	752	289	no	no	yes	no	yes	no	no	no	no	no	no	no	no
38	1	Spring	no	no	no	no	yes	no	no	no	Formula	0	1	female	no	no	White	no	43	266	no	NA	yes	no	no	no	no	no	no	no	no	no	no
38	6	Autumn	no	no	no	no	yes	no	no	no	Formula	0	1	female	no	no	White	no	185	266	no	NA	yes	no	no	no	no	no	no	no	no	no	no
38	9	Winter	no	no	no	yes	yes	no	no	no	weaned	0	1	female	yes	no	White	no	268	266	no	NA	yes	yes	yes	no	no	no	no	no	no	no	no
38	12	Spring	no	no	no	no	yes	yes	no	no	weaned	0	1	female	no	no	White	no	396	266	no	NA	yes	no	no	no	no	no	no	no	no	no	no
38	18	Autumn	no	no	no	no	yes	yes	no	no	weaned	0	1.67	female	no	no	White	no	557	266	no	NA	yes	no	no	no	no	no	no	no	no	no	no
38	24	Spring	no	no	no	no	yes	yes	no	no	weaned	0	1.67	female	yes	no	White	yes	732	266	no	NA	yes	no	no	no	no	no	no	no	no	no	no
39	1	Spring	yes	no	no	no	no	no	yes	no	Breast	1	0.75	female	yes	no	Mixed	yes	41	271	yes	no	no	no	yes	no	no	no	no	no	no	no	no
39	6	Autumn	yes	no	no	no	no	no	yes	no	Breast	5	0.75	female	yes	no	Mixed	yes	163	271	yes	no	no	no	yes	no	no	no	no	no	no	no	no
39	9	Winter	yes	no	no	no	no	no	yes	no	weaned	9	0.75	female	yes	no	Mixed	yes	275	271	yes	no	no	no	no	no	yes	no	no	no	no	no	no
39	12	Summer	yes	no	no	no	no	no	yes	no	weaned	14	0.75	female	yes	no	Mixed	no	433	271	yes	no	no	no	no	no	no	no	no	no	no	no	no
39	18	Autumn	yes	no	no	no	no	no	yes	no	weaned	18	0.75	female	yes	yes	Mixed	no	549	271	yes	no	no	no	yes	yes	no	no	no	no	no	no	no
39	24	Spring	yes	no	no	no	no	no	yes	no	weaned	23	0.75	female	yes	yes	Mixed	no	729	271	yes	no	no	no	yes	no	no	no	no	no	no	no	no
40	1	Spring	yes	no	no	no	no	no	no	no	Breast	1	0.67	female	no	no	Other	no	39	294	no	no	yes	no	no	no	no	no	no	no	no	no	no
40	6	NA	yes	no	no	no	no	no	no	no	Mixed	6	0.67	female	NA	NA	Other	no	185	294	no	no	yes	no	NA	NA	NA	NA	NA	NA	NA	NA	NA
40	9	NA	yes	no	no	no	no	no	no	no	weaned	10	0.67	female	NA	NA	Other	no	275	294	no	no	yes	no	NA	NA	NA	NA	NA	NA	NA	NA	NA
40	12	NA	yes	no	no	no	no	no	no	no	weaned	10	0.67	female	NA	NA	Other	no	394	294	no	no	yes	no	NA	NA	NA	NA	NA	NA	NA	NA	NA
40	18	NA	yes	no	no	no	no	no	no	no	weaned	10	0.67	female	NA	NA	Other	yes	551	294	no	no	yes	no	NA	NA	NA	NA	NA	NA	NA	NA	NA
40	24	NA	yes	no	no	no	no	no	no	no	weaned	10	0.67	female	NA	NA	Other	no	733	294	no	no	yes	no	NA	NA	NA	NA	NA	NA	NA	NA	NA
41	1	Spring	yes	no	no	no	no	no	yes	no	Breast	1	0.6	female	yes	no	Mixed	no	43	284	no	yes	no	no	no	no	no	no	no	no	yes	no	no
41	6	Autumn	yes	no	no	no	no	no	yes	no	Mixed	6	0.6	female	no	no	Mixed	yes	184	284	no	yes	no	no	no	no	no	no	no	no	no	no	no
41	9	Winter	yes	no	no	no	no	no	yes	no	weaned	7	0.6	female	no	no	Mixed	no	297	284	no	yes	no	no	no	no	no	no	no	no	no	no	no
41	12	Spring	yes	no	no	no	no	no	yes	no	weaned	7	0.6	female	no	no	Mixed	no	392	284	no	yes	no	no	no	no	no	no	no	no	no	no	no
41	18	Autumn	yes	no	no	no	no	no	yes	no	weaned	7	0.6	female	no	no	Mixed	no	547	284	no	yes	no	no	no	no	no	no	no	no	no	no	no
41	24	Spring	yes	no	no	no	no	no	yes	no	weaned	7	0.6	female	yes	yes	Mixed	no	734	284	no	yes	no	no	no	yes	no	no	no	no	no	no	no
42	1	Spring	yes	no	no	no	no	no	no	no	Mixed	1	1.33	female	no	no	White	no	41	294	no	no	yes	no	no	no	no	no	no	no	no	no	no
42	6	Autumn	yes	no	no	no	no	no	no	no	Formula	2	1.33	female	yes	no	White	yes	186	294	no	no	yes	no	yes	no	no	no	no	no	no	no	no
42	9	Winter	yes	no	no	no	no	no	no	no	weaned	2	1.33	female	yes	yes	White	yes	298	294	no	no	yes	no	yes	yes	no	no	no	no	no	no	no
42	12	Spring	yes	no	no	no	no	no	no	no	weaned	2	1.33	female	yes	no	White	no	406	294	no	no	yes	no	yes	no	no	no	no	no	no	no	no
42	18	Autumn	yes	no	no	no	no	no	no	no	weaned	2	1.67	female	yes	yes	White	no	546	294	no	no	yes	no	yes	yes	no	no	no	no	no	no	no
42	24	Spring	yes	no	no	no	no	no	no	no	weaned	2	1.25	female	yes	no	White	yes	733	294	no	no	yes	no	yes	no	no	no	no	no	no	no	no
43	1	Spring	yes	no	no	no	no	no	yes	no	Breast	1	1	male	no	no	White	no	41	272	no	yes	no	no	no	no	no	no	no	no	no	no	no
43	6	Autumn	yes	no	no	no	no	no	yes	no	Mixed	5	1	male	no	no	White	no	181	272	no	yes	no	no	no	no	no	no	no	no	no	no	no
43	9	Winter	yes	no	no	no	no	no	yes	no	weaned	7	1	male	yes	no	White	yes	267	272	no	yes	no	no	yes	no	no	no	no	no	no	no	no
43	12	Spring	yes	no	no	no	no	no	yes	no	weaned	7	1.75	male	yes	no	White	no	397	272	no	yes	no	no	yes	no	no	no	no	no	no	no	no
43	18	Autumn	yes	no	no	no	no	yes	yes	no	weaned	7	1.75	male	no	no	White	no	544	272	no	yes	no	no	no	no	no	no	no	no	no	no	no
43	24	Spring	yes	no	no	no	no	yes	yes	no	weaned	7	1.75	male	no	no	White	no	729	272	no	yes	no	no	no	no	no	no	no	no	no	no	no
44	1	Winter	yes	yes	no	no	yes	no	yes	no	Breast	0	0.8	female	yes	no	White	yes	28	286	no	yes	no	no	yes	no	no	no	no	no	no	no	no
44	6	Summer	yes	yes	no	no	yes	no	yes	no	Mixed	5	1	female	yes	yes	White	yes	181	286	no	yes	no	no	yes	yes	no	no	no	no	no	no	no
44	9	Autumn	yes	yes	no	no	yes	no	yes	no	weaned	9	1	female	yes	no	White	no	283	286	no	yes	no	no	yes	no	no	no	no	no	no	no	no
44	12	Spring	yes	yes	no	yes	yes	yes	yes	yes	weaned	9	1	female	no	no	White	yes	416	286	no	yes	no	yes	no	no	no	no	no	no	no	no	no
44	18	Summer	yes	yes	no	no	yes	yes	yes	yes	weaned	9	1	female	yes	no	White	no	575	286	no	yes	no	no	no	no	no	no	no	no	no	no	no
44	24	Winter	yes	yes	no	no	yes	yes	yes	no	weaned	9	1	female	yes	no	White	no	727	286	no	yes	no	no	no	yes	no	no	no	no	no	no	no
45	1	Spring	yes	no	no	no	no	no	no	no	Breast	1	0.67	male	yes	no	Black/Black British	yes	45	289	yes	yes	no	no	yes	no	no	no	no	no	no	no	no
45	6	Summer	yes	no	no	no	no	yes	no	no	Mixed	6	0.67	male	no	no	Black/Black British	no	183	289	yes	yes	no	no	no	no	no	no	no	no	no	no	no
45	9	Autumn	yes	no	no	no	no	yes	no	no	weaned	8	0.67	male	yes	yes	Black/Black British	yes	273	289	yes	yes	no	no	yes	no	no	yes	no	no	no	no	no
45	12	Spring	yes	no	no	yes	no	yes	no	no	weaned	9	0.67	male	yes	no	Black/Black British	no	418	289	yes	yes	no	yes	yes	no	no	no	no	no	no	no	no
45	18	Autumn	yes	no	no	no	no	yes	no	no	weaned	9	0.67	male	yes	yes	Black/Black British	yes	562	289	yes	yes	no	no	no	yes	no	no	no	no	no	no	yes
45	24	Spring	yes	no	no	yes	no	yes	no	no	weaned	9	0.67	male	yes	yes	Black/Black British	no	765	289	yes	yes	no	yes	yes	yes	no	no	no	no	no	no	no
46	1	Spring	no	no	no	no	no	no	no	no	Breast	1	0.67	male	yes	no	Mixed	no	40	292	no	no	no	no	no	no	no	no	no	no	no	no	no
46	6	Autumn	no	no	no	no	no	no	no	no	Mixed	5	1	male	yes	no	Mixed	yes	182	292	no	no	no	no	no	no	yes	no	no	no	no	no	no
46	9	Winter	no	no	no	no	no	no	no	no	weaned	8	1	male	yes	yes	Mixed	no	278	292	no	no	no	no	yes	yes	no	no	no	no	no	yes	no
46	12	Spring	no	no	no	no	no	yes	no	no	weaned	8	1	male	yes	no	Mixed	yes	407	292	no	no	no	no	no	yes	no	no	no	no	no	no	no
46	18	Autumn	no	no	no	no	no	yes	no	no	weaned	8	1	male	yes	no	Mixed	yes	545	292	no	no	no	no	yes	no	no	no	no	no	no	no	no
46	24	Spring	no	no	no	no	no	yes	no	no	weaned	8	1	male	yes	no	Mixed	no	740	292	no	no	no	no	yes	no	no	no	no	no	no	no	no
47	1	Spring	yes	yes	no	no	no	no	no	no	Breast	1	0.75	female	yes	no	White	no	54	282	no	no	yes	no	yes	no	no	no	no	no	no	no	no
47	6	Summer	yes	yes	no	no	no	no	no	no	Breast	5	0.75	female	yes	no	White	no	180	282	no	no	yes	no	yes	no	no	no	no	no	no	no	no
47	9	Autumn	yes	yes	no	no	no	no	no	no	weaned	8	0.75	female	yes	no	White	no	274	282	no	no	yes	no	yes	no	no	no	no	no	no	no	no
47	12	Winter	yes	yes	no	no	no	no	no	no	weaned	11	1	female	no	no	White	no	397	282	no	no	yes	no	no	no	no	no	no	no	no	no	no
47	18	Summer	yes	yes	no	no	no	no	no	no	weaned	11	1	female	no	no	White	no	549	282	no	no	yes	no	no	no	no	no	no	no	no	no	no
47	24	Winter	yes	yes	no	no	no	no	yes	no	weaned	11	0.75	female	no	no	White	no	731	282	no	no	no	no	no	no	no	no	no	no	no	no	no
48	1	Spring	yes	no	no	no	no	no	yes	no	Breast	1	0.5	female	yes	no	Mixed	no	45	280	yes	no	yes	no	yes	no	no	no	no	no	no	no	no
48	6	Autumn	yes	no	no	no	no	no	yes	no	Breast	6	0.5	female	yes	no	Mixed	no	185	280	yes	no	yes	no	yes	no	no	no	no	no	no	no	no
48	9	Winter	yes	no	no	yes	no	no	yes	no	weaned	7	0.75	female	yes	no	Mixed	no	269	280	yes	no	no	yes	no	no	no	no	no	no	no	no	no
48	12	Spring	yes	no	no	no	no	no	yes	no	weaned	7	0.75	female	yes	no	Mixed	yes	395	280	yes	no	no	no	yes	no	no	no	no	no	no	no	no
48	18	Autumn	yes	no	no	no	no	no	yes	no	weaned	7	0.75	female	yes	yes	Mixed	yes	551	280	yes	no	no	no	yes	yes	no	no	no	no	no	no	no
48	24	Spring	yes	no	no	no	no	no	yes	no	weaned	7	0.6	female	yes	no	Mixed	yes	731	280	yes	no	no	no	yes	no	no	no	no	no	no	no	no
49	1	Spring	yes	yes	yes	no	no	no	no	no	Formula	0	0.67	female	no	no	Other	no	55	292	no	no	no	no	no	no	no	no	no	no	no	no	no
49	6	Summer	yes	yes	yes	no	no	no	no	yes	Formula	0	0.67	female	yes	no	Other	yes	202	292	no	no	yes	no	yes	no	no	no	no	no	no	no	no
49	9	Autumn	yes	yes	yes	no	no	no	no	yes	weaned	0	0.67	female	no	no	Other	yes	271	292	no	no	yes	no	no	no	no	no	no	no	no	no	no
49	12	Spring	yes	yes	yes	no	no	no	no	yes	weaned	0	0.67	female	yes	no	Other	yes	459	292	no	no	yes	no	yes	no	no	no	no	no	no	no	no
49	18	Summer	yes	yes	yes	yes	no	no	no	yes	weaned	0	0.67	female	yes	no	Other	no	585	292	no	no	yes	yes	yes	no	no	no	no	no	no	no	no
49	24	Winter	yes	yes	yes	no	no	no	no	yes	weaned	0	0.67	female	yes	no	Other	no	731	292	no	no	yes	no	no	yes	no	no	no	no	no	no	no
50	1	Spring	yes	no	no	no	no	no	yes	no	Mixed	1	0.6	male	no	no	Mixed	no	42	283	no	no	no	NA	no	no	no	no	no	no	no	no	no
50	6	Summer	yes	no	no	no	no	no	yes	no	Mixed	6	0.6	male	no	no	Mixed	no	185	283	no	no	yes	NA	no	no	no	no	no	no	no	no	no
50	9	Winter	yes	no	no	no	no	yes	yes	no	weaned	10	0.75	male	yes	no	Mixed	no	311	283	no	no	yes	NA	yes	no	no	no	no	no	no	no	no
50	12	Spring	yes	no	no	no	no	yes	yes	no	weaned	13	0.75	male	yes	no	Mixed	no	431	283	no	no	yes	NA	yes	no	no	no	no	no	no	no	no
50	24	NA	yes	no	no	no	no	no	yes	no	weaned	13	0.5	male	NA	NA	Mixed	no	752	283	no	no	yes	NA	NA	NA	NA	NA	NA	NA	NA	NA	NA
51	1	Winter	yes	no	no	no	yes	no	no	no	Mixed	1	1	female	no	no	White	no	40	290	yes	yes	no	no	no	no	no	no	no	no	no	no	no
51	6	Summer	yes	no	no	no	yes	no	no	no	Formula	2	1	female	no	no	White	yes	179	290	yes	yes	yes	no	no	no	no	no	no	no	no	no	no
51	9	Autumn	yes	no	no	yes	yes	yes	no	no	weaned	2	1	female	yes	yes	White	yes	275	290	yes	yes	yes	yes	yes	yes	no	no	no	no	no	no	no
51	12	Winter	yes	no	no	yes	yes	yes	no	no	weaned	2	1	female	yes	yes	White	yes	401	290	yes	yes	yes	yes	yes	yes	no	no	yes	no	no	no	no
51	18	Summer	yes	no	no	no	yes	yes	no	no	weaned	2	1	female	yes	yes	White	no	548	290	yes	yes	yes	no	yes	yes	no	no	no	no	no	no	no
51	24	Winter	yes	no	no	no	yes	yes	no	no	weaned	2	1	female	no	no	White	no	735	290	yes	yes	yes	no	no	no	no	no	no	no	no	no	no
52	1	Summer	yes	no	no	no	no	no	no	no	Mixed	1	1	male	yes	no	White	yes	43	285	no	no	no	NA	yes	no	no	no	no	no	no	no	no
52	6	Autumn	yes	no	no	no	no	no	no	no	Formula	4	1	male	yes	no	White	no	184	285	no	no	yes	NA	yes	no	no	no	no	no	no	no	no
52	9	Winter	yes	no	no	no	no	no	no	no	weaned	4	1.5	male	yes	yes	White	no	274	285	no	no	no	NA	no	no	no	no	no	no	no	no	no
52	12	Summer	yes	no	no	no	no	no	no	no	weaned	4	1	male	yes	yes	White	yes	409	285	no	no	no	NA	yes	yes	no	no	no	no	no	no	no
52	18	Autumn	yes	no	no	no	no	no	no	no	weaned	4	1	male	no	no	White	no	548	285	no	no	no	NA	no	no	no	no	no	no	no	no	no
52	24	Spring	yes	no	no	no	no	yes	no	no	weaned	4	1	male	yes	no	White	no	733	285	no	no	no	NA	yes	no	no	no	no	no	no	no	no
53	1	Spring	yes	yes	yes	no	no	no	yes	no	Breast	1	1	male	yes	no	Mixed	yes	40	272	no	no	no	no	yes	no	no	no	no	no	no	no	no
53	6	Autumn	yes	yes	yes	no	no	no	yes	no	Formula	3	1	male	yes	no	Mixed	yes	182	272	no	no	yes	no	yes	no	no	no	no	no	no	no	no
53	9	Winter	yes	yes	yes	no	no	yes	yes	no	weaned	3	1	male	yes	yes	Mixed	no	282	272	no	no	yes	no	yes	yes	no	no	no	no	no	no	no
53	12	Spring	yes	yes	yes	no	no	yes	yes	no	weaned	3	1	male	yes	yes	Mixed	yes	401	272	no	no	yes	no	yes	no	no	no	no	no	no	no	no
53	18	Autumn	yes	yes	yes	no	no	yes	yes	no	weaned	3	1	male	yes	no	Mixed	yes	555	272	no	no	yes	no	yes	no	no	no	no	no	no	no	no
53	24	Spring	yes	yes	yes	yes	no	yes	yes	no	weaned	3	1	male	yes	yes	Mixed	yes	716	272	no	no	yes	yes	yes	no	no	no	no	no	no	no	no
54	1	Spring	yes	no	no	no	no	no	yes	yes	Breast	1	1	male	yes	no	White	no	41	290	yes	yes	no	no	yes	no	no	no	no	no	no	no	no
54	6	Autumn	yes	no	no	no	no	no	yes	no	Mixed	6	1	male	yes	no	White	no	183	290	yes	yes	yes	no	yes	no	no	no	no	no	no	no	no
54	9	Winter	yes	no	no	no	no	no	yes	no	weaned	8	1	male	yes	no	White	yes	274	290	yes	yes	no	no	yes	no	no	no	no	no	no	no	no
54	12	Summer	yes	no	no	no	no	no	yes	yes	weaned	14	0.86	male	yes	no	White	no	440	290	yes	yes	no	no	yes	no	no	no	no	no	no	no	no
54	18	Autumn	yes	no	no	no	no	no	yes	yes	weaned	17	1	male	yes	no	White	yes	548	290	yes	yes	no	no	yes	no	no	no	no	no	no	no	no
54	24	Spring	yes	no	no	no	no	no	yes	no	weaned	21	1.2	male	yes	yes	White	yes	738	290	yes	yes	no	no	yes	yes	no	no	no	no	no	no	no
55	1	Winter	yes	no	no	no	no	no	yes	no	Mixed	1	1	female	no	no	White	no	40	284	no	no	no	NA	no	no	no	no	no	no	no	no	no
55	6	Summer	yes	no	no	yes	no	no	yes	no	Mixed	5	1	female	no	no	White	no	181	284	no	no	yes	NA	no	no	no	no	no	no	no	no	no
55	9	Autumn	yes	no	no	no	no	no	yes	no	weaned	8	1	female	yes	no	White	yes	274	284	no	no	yes	NA	no	no	no	no	no	no	no	no	no
55	12	Winter	yes	no	no	no	no	no	yes	no	weaned	8	1	female	yes	no	White	no	401	284	no	no	yes	NA	no	yes	no	no	no	yes	no	no	no
55	18	Summer	yes	no	no	no	no	NA	yes	no	weaned	8	1	female	yes	no	White	NA	539	284	no	no	NA	NA	yes	no	no	no	no	no	no	no	no
55	24	NA	yes	no	no	no	no	yes	yes	no	weaned	8	1	female	NA	NA	White	yes	759	284	no	no	yes	NA	NA	NA	NA	NA	NA	NA	NA	NA	NA
56	1	Summer	yes	no	no	no	no	no	yes	no	Formula	0	0.8	female	no	no	White	yes	41	263	yes	no	yes	no	no	no	no	no	no	no	no	no	no
56	3	Autumn	yes	no	no	no	no	no	yes	no	Formula	0	0.8	female	no	no	White	yes	90	263	yes	no	yes	no	no	no	no	no	no	no	no	no	no
56	4	Autumn	yes	no	no	no	no	no	yes	no	Formula	0	0.8	female	no	no	White	no	135	263	yes	no	yes	no	no	no	no	no	no	no	no	no	no
56	6	Winter	yes	no	no	no	no	no	yes	no	Formula	0	0.8	female	yes	no	White	yes	180	263	yes	no	yes	no	yes	no	no	no	no	no	no	no	no
56	9	Spring	yes	no	no	no	no	no	yes	no	weaned	0	0.8	female	yes	no	White	no	270	263	yes	no	yes	no	no	no	no	no	no	no	no	yes	no
56	12	Summer	yes	no	no	no	no	no	yes	no	weaned	0	0.8	female	yes	no	White	no	403	263	yes	no	yes	no	yes	no	no	no	no	no	no	no	no
56	18	Winter	yes	no	no	no	no	no	yes	no	weaned	0	0.8	female	yes	no	White	no	551	263	yes	no	yes	no	no	no	no	no	no	no	no	no	no
56	24	Summer	yes	no	no	no	no	no	yes	no	weaned	0	0.8	female	no	no	White	no	731	263	yes	no	yes	no	no	no	no	no	no	no	no	no	no
57	1	Spring	yes	no	no	no	yes	no	no	no	Breast	1	1	female	yes	no	Other	no	41	276	no	no	no	no	yes	no	no	no	no	no	no	no	no
57	6	Autumn	yes	no	no	no	yes	no	no	no	Breast	6	1	female	no	no	Other	no	185	276	no	no	no	no	no	no	no	no	no	no	no	no	no
57	9	Winter	yes	no	no	no	yes	no	no	no	weaned	9	1	female	no	no	Other	yes	285	276	no	no	no	no	no	no	no	no	no	no	no	no	no
57	12	Spring	yes	no	no	no	yes	yes	no	no	weaned	13	1	female	yes	yes	Other	no	401	276	no	no	no	no	yes	no	no	no	no	no	no	no	no
57	18	Autumn	yes	no	no	yes	yes	no	no	no	weaned	17	1	female	no	no	Other	no	548	276	no	no	no	yes	no	no	no	no	no	no	no	no	no
57	24	Spring	yes	no	no	no	yes	yes	no	no	weaned	24	1	female	yes	no	Other	yes	734	276	no	no	no	no	no	yes	no	no	no	no	no	no	no
58	1	Spring	yes	yes	no	no	no	no	no	no	Mixed	1	1	male	no	no	White	no	40	278	no	no	no	no	no	no	no	no	no	no	no	no	no
58	6	Autumn	yes	yes	no	no	no	no	no	no	Mixed	5	1	male	no	no	White	no	182	278	no	no	no	no	no	no	no	no	no	no	no	no	no
58	9	Winter	yes	yes	no	no	no	no	no	no	weaned	9	1	male	no	no	White	no	280	278	no	no	no	no	no	no	no	no	no	no	no	no	no
58	12	Spring	yes	yes	no	no	no	yes	no	no	weaned	11	1	male	yes	yes	White	no	387	278	no	no	no	no	yes	no	no	no	no	no	no	no	no
58	18	Autumn	yes	yes	no	no	no	yes	no	no	weaned	11	1	male	yes	no	White	no	548	278	no	no	no	no	yes	no	no	no	no	no	no	no	no
58	24	Spring	yes	yes	no	no	no	no	no	no	weaned	11	1	male	yes	yes	White	no	737	278	no	no	no	no	yes	yes	no	no	no	no	no	no	no
59	1	Summer	yes	no	no	no	no	no	no	no	Mixed	1	1.25	female	no	no	Asian/Asian British	no	43	292	no	no	no	no	no	no	no	no	no	no	no	no	no
59	6	Autumn	yes	no	no	no	no	no	no	no	Formula	5	1.25	female	yes	no	Asian/Asian British	no	193	292	no	no	no	no	yes	no	no	no	no	no	no	no	no
59	9	Winter	yes	no	no	no	no	no	no	no	weaned	5	1.25	female	yes	yes	Asian/Asian British	yes	275	292	no	no	yes	no	yes	no	no	no	no	no	no	yes	no
59	12	Summer	yes	no	no	no	no	no	no	no	weaned	5	1.25	female	yes	no	Asian/Asian British	no	450	292	no	no	yes	no	yes	no	no	no	no	no	no	no	no
59	18	Autumn	yes	no	no	no	no	no	no	no	weaned	5	1.25	female	no	no	Asian/Asian British	no	557	292	no	no	yes	no	no	no	no	no	no	no	no	no	no
59	24	Spring	yes	no	no	no	no	no	no	no	weaned	5	1.25	female	no	no	Asian/Asian British	yes	729	292	no	no	no	no	no	no	no	no	no	no	no	no	no
60	1	Spring	yes	no	no	no	yes	no	yes	no	Mixed	1	1.5	male	no	no	White	no	43	259	yes	yes	yes	no	no	no	no	no	no	no	no	no	no
60	6	Autumn	yes	no	no	no	yes	no	yes	no	Formula	3	1.5	male	yes	no	White	yes	191	259	yes	yes	yes	no	no	yes	no	no	no	no	no	no	no
60	9	Winter	yes	no	no	no	yes	no	yes	no	weaned	3	1.5	male	yes	no	White	no	274	259	yes	yes	no	yes	yes	no	no	no	no	no	no	no	no
60	12	Spring	yes	no	no	no	yes	no	yes	no	weaned	3	1.5	male	yes	no	White	yes	421	259	yes	yes	no	no	yes	no	no	no	no	no	no	no	no
60	18	Autumn	yes	no	no	no	yes	no	yes	no	weaned	3	1.5	male	yes	yes	White	yes	552	259	yes	yes	no	no	yes	no	no	no	no	no	no	no	no
60	24	Spring	yes	no	no	no	yes	no	yes	no	weaned	3	1.5	male	yes	yes	White	yes	734	259	yes	yes	no	no	yes	no	no	no	no	no	no	no	no
61	1	Summer	yes	no	no	no	no	no	yes	no	Breast	1	1.4	female	yes	no	Mixed	no	49	278	no	yes	no	no	yes	no	no	no	no	no	no	no	no
61	6	Autumn	yes	no	no	no	no	no	yes	no	Breast	5	1.4	female	no	no	Mixed	no	182	278	no	yes	no	no	no	no	no	no	no	no	no	no	no
61	9	Winter	yes	no	no	no	no	no	yes	no	weaned	9	1.4	female	yes	no	Mixed	no	275	278	no	yes	no	no	yes	yes	no	no	no	no	no	no	no
61	12	NA	yes	no	no	no	no	yes	yes	no	weaned	5	1.4	female	NA	NA	Mixed	no	393	278	no	yes	no	no	NA	NA	NA	NA	NA	NA	NA	NA	NA
61	18	NA	yes	no	no	no	no	no	yes	no	weaned	5	1.4	female	NA	NA	Mixed	yes	549	278	no	yes	no	no	NA	NA	NA	NA	NA	NA	NA	NA	NA
61	24	Spring	yes	no	no	no	no	yes	yes	no	weaned	24	1.4	female	no	no	Mixed	yes	750	278	no	yes	no	no	no	no	no	no	no	no	no	no	no
62	1	Summer	no	no	no	no	no	no	yes	no	Breast	1	1.2	female	no	no	White	no	40	291	no	no	no	no	no	no	no	no	no	no	no	no	no
62	6	Autumn	no	no	no	no	no	no	yes	no	Breast	6	1.2	female	yes	no	White	yes	188	291	no	no	no	no	yes	no	no	no	no	no	no	no	no
62	9	Winter	no	no	no	no	no	no	yes	no	weaned	9	1.2	female	yes	yes	White	yes	275	291	no	no	no	no	yes	no	no	no	no	no	yes	no	no
62	12	Summer	no	no	no	no	no	no	yes	yes	weaned	10	1	female	yes	no	White	yes	437	291	no	no	no	no	yes	no	no	no	no	no	no	no	no
62	18	Autumn	no	no	no	no	no	no	yes	no	weaned	10	1.2	female	yes	no	White	no	549	291	no	no	no	no	yes	no	no	no	no	no	no	no	no
62	24	Spring	no	no	no	no	no	no	yes	no	weaned	10	1	female	yes	no	White	yes	728	291	no	no	no	no	yes	no	no	no	no	no	no	no	no
63	1	Summer	yes	no	no	no	no	no	yes	no	Breast	1	0.75	male	no	no	Other	no	42	290	no	no	no	no	no	no	no	no	no	no	no	no	no
63	6	Autumn	yes	no	no	no	no	no	yes	no	Breast	6	0.75	male	yes	no	Other	no	184	290	no	no	no	no	yes	no	no	no	no	no	no	no	no
63	9	Winter	yes	no	no	no	no	no	yes	no	weaned	9	0.75	male	yes	no	Other	yes	282	290	no	no	no	no	yes	no	no	no	no	no	no	no	no
63	12	Summer	yes	no	no	no	no	yes	yes	no	weaned	11	0.75	male	yes	no	Other	no	430	290	no	no	no	no	no	no	no	no	no	no	no	no	no
63	18	Autumn	yes	no	no	no	no	yes	yes	no	weaned	11	0.75	male	yes	yes	Other	no	542	290	no	no	no	no	yes	no	no	no	no	no	no	no	no
63	24	Spring	yes	no	no	no	no	yes	yes	no	weaned	11	0.75	male	yes	yes	Other	no	745	290	no	no	no	no	yes	yes	no	no	no	no	no	no	no
64	1	Summer	yes	no	no	no	no	no	no	no	Mixed	1	1	female	no	no	Mixed	no	40	276	yes	no	no	no	no	no	no	no	no	no	no	no	no
64	6	Autumn	yes	no	no	no	no	no	no	no	Breast	5	1	female	yes	no	Mixed	yes	181	276	yes	no	no	no	yes	no	no	no	no	no	no	no	no
64	9	Winter	yes	no	no	no	no	no	no	no	weaned	9	1	female	no	no	Mixed	no	286	276	yes	no	no	no	no	no	no	no	no	no	no	no	no
64	12	Spring	yes	no	no	no	no	yes	no	no	weaned	13	1	female	yes	yes	Mixed	yes	401	276	yes	no	no	no	yes	yes	no	no	no	no	no	no	no
64	18	Autumn	yes	no	no	no	no	yes	no	no	weaned	13	1	female	yes	no	Mixed	yes	555	276	yes	no	no	no	no	no	no	yes	no	no	no	no	no
64	24	Spring	yes	no	no	no	no	yes	no	no	weaned	13	1	female	yes	no	Mixed	yes	730	276	yes	no	no	no	yes	no	no	no	no	no	no	no	no
65	1	Summer	yes	no	no	no	no	no	no	no	Breast	1	1	female	no	no	White	no	41	294	yes	no	yes	no	no	no	no	no	no	no	no	no	no
65	6	Autumn	yes	no	no	no	no	no	no	no	Breast	6	1	female	yes	no	White	no	186	294	yes	no	yes	no	no	no	no	no	no	no	no	no	no
65	9	Winter	yes	no	no	no	no	yes	no	no	weaned	9	1	female	yes	no	White	no	282	294	yes	no	no	no	no	yes	no	no	no	no	no	no	no
65	12	Summer	yes	no	no	no	no	yes	no	no	weaned	14	1	female	yes	no	White	no	442	294	yes	no	no	no	no	yes	no	no	no	no	no	no	no
65	18	Autumn	yes	no	no	no	no	yes	no	no	weaned	17	1	female	no	no	White	no	543	294	yes	no	no	no	no	no	no	no	no	no	no	no	no
65	24	Spring	yes	no	no	no	no	yes	no	no	weaned	23	1	female	yes	no	White	no	731	294	yes	no	no	no	yes	no	no	no	no	no	no	no	no
66	1	Spring	yes	no	no	no	no	no	no	no	Breast	1	1	female	no	no	White	no	40	294	no	no	yes	no	no	no	no	no	no	no	no	no	no
66	6	Autumn	yes	no	no	no	no	no	no	no	Breast	6	1	female	yes	no	White	no	185	294	no	no	no	no	yes	no	no	no	no	no	no	no	no
66	9	Winter	yes	no	no	no	no	no	no	no	weaned	9	1	female	yes	yes	White	no	291	294	no	no	no	no	yes	yes	no	no	no	no	no	yes	no
66	12	Summer	yes	no	no	no	no	yes	no	no	weaned	15	1	female	no	no	White	yes	463	294	no	no	no	no	no	no	no	no	no	no	no	no	no
66	18	Autumn	yes	no	no	no	no	yes	no	no	weaned	18	1	female	yes	yes	White	yes	552	294	no	no	no	no	yes	no	no	no	no	no	no	no	no
66	24	Spring	yes	no	no	no	no	yes	no	no	weaned	23	1	female	yes	yes	White	yes	720	294	no	no	no	no	yes	no	no	no	no	no	yes	no	no
67	1	Spring	no	no	no	no	no	no	yes	no	Mixed	1	0.54	male	yes	no	Black/Black British	yes	45	287	no	no	no	no	yes	no	no	no	no	no	no	no	no
67	6	Autumn	no	no	no	no	no	no	yes	no	weaned	3	0.54	male	yes	yes	Black/Black British	no	163	287	no	no	no	no	yes	yes	no	no	no	no	no	no	no
67	9	NA	no	no	no	no	no	no	no	no	weaned	3	1	male	NA	NA	Black/Black British	yes	283	287	no	no	no	no	NA	NA	NA	NA	NA	NA	NA	NA	NA
67	12	Spring	no	no	no	no	no	no	yes	no	weaned	3	0.54	male	yes	yes	Black/Black British	no	422	287	no	no	no	no	yes	yes	no	no	no	no	no	no	no
67	18	Autumn	no	no	no	no	no	no	yes	no	weaned	3	0.46	male	yes	yes	Black/Black British	yes	548	287	no	no	no	no	yes	no	yes	no	no	no	no	no	no
67	24	Spring	no	no	no	no	no	no	yes	no	weaned	3	0.46	male	yes	yes	Black/Black British	yes	730	287	no	no	no	no	yes	yes	no	no	no	no	no	no	no
68	1	Spring	no	no	no	no	yes	no	yes	no	Mixed	1	0.75	male	yes	no	Mixed	no	42	274	no	no	no	no	yes	no	no	no	no	no	no	no	no
68	6	Autumn	no	no	no	no	yes	no	yes	no	Mixed	6	0.75	male	yes	no	Mixed	yes	185	274	no	no	no	no	yes	no	no	no	no	no	no	no	no
68	9	Autumn	no	no	no	no	yes	no	yes	no	weaned	8	0.75	male	yes	no	Mixed	yes	273	274	no	no	no	no	yes	no	no	no	no	no	no	no	no
68	12	Spring	no	no	no	no	yes	no	yes	no	weaned	13	0.6	male	yes	yes	Mixed	no	399	274	no	no	no	no	yes	yes	no	no	no	no	no	no	no
68	18	Summer	no	no	no	no	yes	yes	yes	no	weaned	17	0.6	male	yes	yes	Mixed	yes	546	274	no	no	no	no	yes	yes	no	no	no	no	no	no	no
68	24	Winter	no	no	no	no	yes	no	yes	no	weaned	17	0.6	male	yes	no	Mixed	no	725	274	no	no	no	yes	yes	no	no	no	no	no	no	no	no
69	1	Spring	yes	no	no	no	yes	no	yes	no	Mixed	1	1	female	yes	no	Black/Black British	yes	45	291	no	no	no	no	yes	no	no	no	no	no	no	no	no
69	6	Summer	yes	no	no	no	yes	no	yes	no	Mixed	5	1	female	no	no	Black/Black British	no	181	291	no	no	no	no	no	no	no	no	no	no	no	no	no
69	9	Autumn	yes	no	no	no	yes	no	yes	no	weaned	8	1	female	yes	no	Black/Black British	no	272	291	no	no	no	no	yes	no	no	no	no	no	no	no	no
69	12	Spring	yes	no	no	no	yes	no	yes	no	weaned	10	1	female	no	no	Black/Black British	no	391	291	no	no	no	no	no	no	no	no	no	no	no	no	no
69	18	Autumn	yes	no	no	no	yes	no	yes	no	weaned	10	1	female	no	no	Black/Black British	no	597	291	no	no	no	no	no	no	no	no	no	no	no	no	no
69	24	Winter	yes	no	no	no	yes	no	yes	no	weaned	10	1	female	yes	yes	Black/Black British	yes	727	291	no	no	no	no	yes	yes	no	no	no	no	no	no	no
70	1	Spring	yes	no	no	no	no	no	yes	yes	Breast	1	0.6	female	yes	yes	White	no	40	292	no	no	no	no	yes	no	no	no	no	no	no	no	no
70	6	Autumn	yes	no	no	no	no	no	yes	yes	Breast	5	0.6	female	yes	yes	White	yes	176	292	no	no	no	no	yes	yes	no	no	no	no	no	no	no
70	9	Winter	yes	no	no	no	no	no	yes	yes	weaned	8	0.6	female	yes	yes	White	yes	258	292	no	no	no	no	yes	yes	no	no	no	no	no	no	no
70	12	Spring	yes	no	no	no	no	no	yes	yes	weaned	13	0.6	female	yes	no	White	yes	407	292	no	no	no	no	yes	no	no	no	no	no	no	no	no
70	18	Autumn	yes	no	no	no	no	no	yes	yes	weaned	17	0.6	female	yes	no	White	no	543	292	no	no	no	no	yes	no	no	no	no	no	no	no	no
70	24	Spring	yes	no	no	no	no	no	yes	no	weaned	23	0.6	female	yes	yes	White	no	726	292	no	no	no	no	yes	no	no	no	no	no	no	no	no
71	1	Summer	yes	no	no	no	yes	no	no	no	Mixed	1	1	female	no	no	White	no	41	289	no	no	no	no	no	no	no	no	no	no	no	no	no
71	6	Autumn	yes	no	no	no	yes	no	no	no	Mixed	5	1	female	yes	no	White	no	182	289	no	no	yes	no	yes	no	no	no	no	no	no	no	no
71	9	Winter	yes	no	no	no	yes	yes	no	no	weaned	8	1	female	no	no	White	no	273	289	no	no	yes	no	no	no	no	no	no	no	no	no	no
71	12	Summer	yes	no	no	no	yes	yes	no	no	weaned	11	1	female	yes	yes	White	yes	393	289	no	no	yes	no	no	no	no	no	no	no	no	no	no
71	18	Autumn	yes	no	no	no	yes	yes	no	no	weaned	11	1	female	yes	yes	White	yes	541	289	no	no	no	no	yes	yes	no	no	no	no	no	no	no
71	24	Spring	yes	no	no	no	yes	yes	no	no	weaned	11	1	female	no	no	White	no	731	289	no	no	no	no	no	no	no	no	no	no	no	no	no
71	1	Spring	yes	no	no	no	no	no	yes	yes	Formula	0	0.75	male	no	no	Mixed	no	43	292	no	no	yes	no	no	no	no	no	no	no	no	no	no
72	6	Summer	yes	no	no	no	no	no	yes	yes	Formula	0	0.75	male	yes	no	Mixed	no	180	292	no	no	yes	no	yes	no	no	no	no	no	no	no	no
72	9	Winter	yes	no	no	no	no	no	yes	yes	weaned	0	0.75	male	yes	no	Mixed	yes	345	292	no	no	yes	no	yes	no	no	no	no	no	no	no	no
72	12	Spring	yes	no	no	no	no	no	yes	yes	weaned	0	0.75	male	yes	no	Mixed	no	402	292	no	no	yes	no	yes	no	no	no	no	no	no	no	no
72	18	Summer	yes	no	no	no	no	no	yes	yes	weaned	0	0.75	male	yes	no	Mixed	no	564	292	no	no	yes	no	yes	no	no	no	no	no	no	no	no
72	24	Winter	yes	no	no	no	no	no	yes	yes	weaned	0	0.75	male	yes	no	Mixed	no	731	292	no	no	yes	no	no	no	no	no	no	no	no	no	no
73	1	Spring	yes	no	no	no	no	no	no	yes	Breast	1	1.75	female	no	no	White	no	43	284	no	no	no	no	no	no	no	no	no	no	no	no	no
73	6	Autumn	yes	no	no	no	no	no	no	yes	Breast	5	1	female	no	no	White	no	178	284	no	no	no	no	no	no	no	no	no	no	no	no	no
73	9	Winter	yes	no	no	no	no	no	no	yes	weaned	5	1	female	yes	no	White	no	268	284	no	no	no	no	yes	no	no	no	no	no	no	no	no
73	12	Spring	yes	no	no	no	no	no	no	yes	weaned	5	1	female	yes	yes	White	no	394	284	no	no	no	no	yes	yes	no	no	no	no	no	no	no
73	18	Autumn	yes	no	no	no	no	yes	no	yes	weaned	5	1	female	yes	no	White	yes	541	284	no	no	no	no	yes	no	no	no	no	no	no	no	no
73	24	Spring	yes	no	no	no	no	yes	no	yes	weaned	5	1	female	yes	yes	White	no	731	284	no	no	no	no	yes	yes	no	no	no	no	no	no	no
74	1	Spring	no	no	no	no	no	no	no	no	Breast	1	1.33	male	no	no	Mixed	no	42	290	no	yes	no	NA	no	no	no	no	no	no	no	no	no
74	6	Autumn	no	no	no	no	no	no	no	no	Breast	6	1.33	male	yes	no	Mixed	no	194	290	no	yes	no	NA	yes	no	no	no	no	no	no	no	no
74	9	Winter	no	no	no	no	no	no	no	no	weaned	8	1.33	male	yes	no	Mixed	yes	272	290	no	yes	no	NA	yes	no	no	no	no	no	no	no	no
74	12	Spring	no	no	no	no	no	yes	no	no	weaned	10	1.33	male	yes	no	Mixed	yes	417	290	no	yes	no	NA	yes	no	no	no	no	no	no	no	no
74	18	Autumn	no	no	no	no	no	yes	no	no	weaned	10	1.33	male	yes	no	Mixed	no	550	290	no	yes	no	NA	yes	no	no	no	no	no	no	no	no
74	24	Spring	no	no	no	no	no	yes	no	no	weaned	10	1.33	male	yes	yes	Mixed	no	739	290	no	yes	no	NA	yes	yes	no	no	no	no	no	no	no
75	1	Spring	no	no	no	no	no	no	yes	no	Formula	1	0.75	male	no	no	Mixed	no	44	293	yes	no	no	no	no	no	no	no	no	no	no	no	no
75	6	Autumn	no	no	no	no	no	no	yes	no	Formula	1	0.75	male	yes	no	Mixed	yes	172	293	yes	no	yes	no	yes	no	no	no	no	no	no	no	no
75	9	Winter	no	no	no	no	no	no	yes	no	weaned	1	0.75	male	no	no	Mixed	no	280	293	yes	no	yes	no	no	no	no	no	no	no	no	no	no
75	12	Spring	no	no	no	no	no	no	yes	no	weaned	1	1	male	yes	no	Mixed	no	423	293	yes	no	yes	no	yes	no	no	no	no	no	no	no	no
75	18	Autumn	no	no	no	no	no	no	yes	no	weaned	1	1	male	yes	no	Mixed	yes	550	293	yes	no	yes	no	yes	no	no	no	no	no	no	no	no
75	24	Spring	no	no	no	yes	no	no	yes	no	weaned	1	1	male	no	no	Mixed	yes	728	293	yes	no	yes	yes	no	no	no	no	no	no	no	no	no
76	1	Summer	no	no	no	no	no	no	yes	no	Mixed	1	0.75	female	yes	no	Mixed	no	41	277	no	no	no	no	no	no	no	yes	no	no	no	no	no
76	6	Autumn	no	no	no	no	no	no	yes	no	Formula	5	1.25	female	yes	no	Mixed	no	183	277	no	no	no	no	yes	no	no	no	no	no	no	no	no
76	9	Winter	no	no	no	no	no	no	yes	no	weaned	5	1.25	female	yes	yes	Mixed	no	281	277	no	no	no	no	yes	yes	no	no	no	no	no	no	no
76	12	Summer	no	no	no	no	no	no	yes	no	weaned	5	1.25	female	yes	no	Mixed	yes	400	277	no	no	no	no	yes	no	no	no	no	no	no	no	no
76	18	Autumn	no	no	no	no	no	yes	yes	no	weaned	5	1.25	female	no	no	Mixed	yes	555	277	no	no	no	no	no	no	no	no	no	no	no	no	no
76	24	Spring	no	no	no	no	no	yes	yes	no	weaned	5	1.25	female	yes	no	Mixed	no	744	277	no	no	no	no	yes	no	no	no	no	no	no	no	no
77	1	Summer	yes	no	no	no	yes	no	no	no	Breast	1	1.33	female	no	no	Other	no	46	269	yes	no	no	no	no	no	no	no	no	no	no	no	no
77	6	Autumn	yes	no	no	no	yes	no	no	no	Mixed	6	1.33	female	yes	no	Other	no	183	269	yes	no	no	no	yes	no	no	no	no	no	no	no	no
77	9	Winter	yes	no	no	no	yes	no	no	no	weaned	9	1.33	female	yes	no	Other	no	276	269	yes	no	no	no	yes	no	no	no	no	no	no	no	no
77	12	Spring	yes	no	no	no	yes	no	no	no	weaned	12	1.33	female	yes	no	Other	no	395	269	yes	no	no	no	yes	no	no	no	no	no	no	no	no
77	18	Autumn	yes	no	no	no	yes	no	no	no	weaned	13	1.33	female	yes	no	Other	yes	550	269	yes	no	no	no	yes	no	no	no	no	no	no	no	no
77	24	Spring	yes	no	no	no	yes	no	no	no	weaned	13	1.33	female	yes	no	Other	yes	739	269	yes	no	no	no	yes	no	no	no	no	no	no	no	no
78	1	Summer	yes	no	no	no	no	no	no	no	Mixed	1	1	male	no	no	White	no	44	281	NA	no	yes	NA	no	no	no	no	no	no	no	no	no
78	6	Autumn	yes	no	no	no	no	no	no	no	Formula	2	1	male	no	no	White	no	122	281	NA	no	yes	NA	no	no	no	no	no	no	no	no	no
78	9	Winter	yes	no	no	yes	no	no	no	no	weaned	2	1	male	no	no	White	no	289	281	NA	no	yes	NA	no	no	no	no	no	no	no	no	no
78	12	Summer	yes	no	no	no	no	no	no	no	weaned	2	1.33	male	yes	yes	White	no	412	281	NA	no	no	NA	no	yes	no	no	no	no	no	no	no
78	18	Autumn	yes	no	no	no	no	yes	no	no	weaned	2	1.33	male	yes	yes	White	yes	551	281	NA	no	no	NA	yes	yes	no	no	no	no	no	no	no
78	24	Spring	yes	no	no	no	no	yes	no	no	weaned	2	1.33	male	yes	no	White	no	732	281	NA	no	no	NA	no	yes	no	no	no	no	no	no	no
79	1	Autumn	yes	no	no	no	no	no	no	no	Mixed	1	1	female	no	no	White	no	43	287	no	no	yes	no	no	no	no	no	no	no	no	no	no
79	3	Winter	yes	no	no	no	no	no	no	no	Formula	2	1	female	yes	no	White	yes	86	287	no	no	yes	no	yes	no	no	no	no	no	no	no	no
79	6	Spring	yes	no	no	no	no	no	no	no	Formula	2	1	female	yes	no	White	no	184	287	no	no	yes	no	yes	no	no	no	no	no	no	no	no
79	9	Summer	yes	no	no	no	no	no	no	no	weaned	2	1	female	no	no	White	no	294	287	no	no	yes	no	no	no	no	no	no	no	no	no	no
79	12	Autumn	yes	no	no	no	no	no	no	no	weaned	2	1	female	yes	no	White	yes	394	287	no	no	yes	no	yes	no	no	no	no	no	no	no	no
79	18	Spring	yes	no	no	no	no	yes	no	no	weaned	2	1	female	yes	yes	White	no	588	287	no	no	yes	no	yes	no	no	no	no	no	no	no	no
79	24	Autumn	yes	no	no	no	no	yes	no	no	weaned	2	1	female	no	no	White	yes	798	287	no	no	yes	no	no	no	no	no	no	no	no	no	no
80	1	Summer	no	no	no	no	no	no	no	yes	Breast	1	1	male	no	no	White	no	43	270	no	no	no	no	no	no	no	no	no	no	no	no	no
80	6	Autumn	no	no	no	no	no	no	no	yes	Breast	6	0.75	male	yes	no	White	yes	197	270	no	no	no	no	yes	no	no	no	no	no	no	no	no
80	9	Winter	no	no	no	no	no	no	no	yes	weaned	9	0.75	male	yes	no	White	yes	275	270	no	no	no	no	yes	no	no	no	no	no	no	no	no
80	12	Spring	no	no	no	no	no	no	no	yes	weaned	11	0.75	male	no	no	White	no	395	270	no	no	no	no	no	no	no	no	no	no	no	no	no
80	18	Autumn	no	no	no	no	no	no	no	yes	weaned	11	0.75	male	no	no	White	no	549	270	no	no	no	no	no	no	no	no	no	no	no	no	no
80	24	Spring	no	no	no	no	no	no	no	no	weaned	11	0.75	male	no	no	White	no	731	270	no	no	no	no	no	no	no	no	no	no	no	no	no
81	1	Summer	yes	no	no	no	yes	no	no	no	Breast	1	1	female	no	no	White	no	44	281	no	no	no	no	no	no	no	no	no	no	no	no	no
81	6	Autumn	yes	no	no	no	yes	no	no	no	Breast	6	1	female	no	no	White	no	187	281	no	no	no	no	no	no	no	no	no	no	no	no	no
81	9	Winter	yes	no	no	no	yes	no	no	no	weaned	9	1	female	no	no	White	no	282	281	no	no	no	no	no	no	no	no	no	no	no	no	no
81	12	Summer	yes	no	no	no	yes	no	no	no	weaned	14	1	female	no	no	White	no	453	281	no	no	no	no	no	no	no	no	no	no	no	no	no
81	18	Winter	yes	no	no	no	yes	no	no	no	weaned	18	1	female	yes	no	White	no	572	281	no	no	no	no	no	yes	no	no	no	no	no	no	no
81	24	NA	yes	no	no	no	yes	yes	no	no	weaned	25	1	female	NA	NA	White	no	779	281	no	no	no	no	NA	NA	NA	NA	NA	NA	NA	NA	NA
82	1	Summer	yes	no	no	no	no	no	yes	no	Mixed	1	0.75	female	yes	no	White	yes	46	274	no	no	no	no	yes	no	no	no	no	no	no	no	no
82	6	Autumn	yes	no	no	no	no	no	yes	no	Formula	4	0.75	female	no	no	White	yes	185	274	no	no	no	no	no	no	no	no	no	no	no	no	no
82	9	Winter	yes	no	no	no	no	no	yes	no	weaned	4	1	female	yes	no	White	yes	275	274	no	no	no	no	yes	no	no	no	no	no	no	no	no
82	12	Summer	yes	no	no	no	no	yes	yes	no	weaned	4	1	female	no	no	White	no	418	274	no	no	no	no	no	no	no	no	no	no	no	no	no
82	18	Autumn	yes	no	no	no	no	yes	yes	no	weaned	4	1	female	no	no	White	yes	549	274	no	no	no	no	no	no	no	no	no	no	no	no	no
82	24	Spring	yes	no	no	no	no	yes	yes	no	weaned	4	1	female	yes	no	White	no	709	274	no	no	no	no	yes	no	no	no	no	no	no	no	no
83	1	Summer	yes	no	no	yes	no	no	yes	no	Breast	1	0.67	male	no	no	Black/Black British	no	41	275	no	no	no	yes	no	no	no	no	no	no	no	no	no
83	3	Autumn	yes	no	no	yes	no	no	yes	no	Breast	3	0.67	male	yes	no	Black/Black British	no	92	275	no	no	no	yes	yes	no	no	no	no	no	no	no	no
83	4	Autumn	yes	no	no	yes	no	no	yes	no	Mixed	4	0.67	male	no	no	Black/Black British	yes	133	275	no	no	no	yes	no	no	no	no	no	no	no	no	no
83	6	Winter	yes	no	no	no	no	no	yes	no	Mixed	6	0.67	male	no	no	Black/Black British	no	188	275	no	no	no	no	no	no	no	no	no	no	no	no	no
83	9	Spring	yes	no	no	no	no	no	yes	no	weaned	9	0.67	male	no	no	Black/Black British	no	276	275	no	no	no	no	no	no	no	no	no	no	no	no	no
83	12	Summer	yes	no	no	no	no	no	yes	no	weaned	9	0.67	male	no	no	Black/Black British	no	398	275	no	no	no	no	no	no	no	no	no	no	no	no	no
83	18	Winter	yes	no	no	no	no	no	yes	no	weaned	9	0.67	male	no	no	Black/Black British	yes	575	275	no	no	no	no	no	no	no	no	no	no	no	no	no
83	24	Winter	yes	no	no	no	no	no	yes	no	weaned	9	0.67	male	yes	no	Black/Black British	no	925	275	no	no	no	no	yes	no	no	no	no	no	no	no	no
84	1	Summer	yes	yes	no	no	no	no	no	no	Breast	1	1.67	female	no	no	White	no	43	278	no	no	no	no	no	no	no	no	no	no	no	no	no
84	6	NA	yes	yes	no	no	no	no	no	no	Mixed	5	1.67	female	NA	NA	White	no	182	278	no	no	yes	no	NA	NA	NA	NA	NA	NA	NA	NA	NA
84	9	Winter	yes	yes	no	no	no	no	no	no	weaned	9	1.67	female	yes	no	White	yes	276	278	no	no	yes	no	yes	no	no	no	no	no	no	no	no
84	12	Summer	yes	yes	no	no	no	no	no	yes	weaned	12	1.67	female	yes	no	White	no	403	278	no	no	yes	no	no	yes	no	no	no	no	no	no	no
84	18	Winter	yes	yes	no	no	no	yes	no	yes	weaned	12	1.67	female	yes	yes	White	yes	571	278	no	no	yes	no	yes	yes	no	no	no	no	no	no	no
84	24	Spring	yes	yes	no	no	no	yes	no	no	weaned	12	1.67	female	no	no	White	yes	732	278	no	no	yes	no	no	no	no	no	no	no	no	no	no
85	1	Autumn	no	no	no	no	no	no	yes	yes	Formula	1	1	male	yes	no	White	no	42	275	no	no	yes	NA	yes	no	no	no	no	no	no	no	no
85	3	Autumn	no	no	no	no	no	no	yes	yes	Formula	1	1	male	no	no	White	no	92	275	no	no	yes	NA	no	no	no	no	no	no	no	no	no
85	4	Winter	no	no	no	no	no	no	yes	yes	Formula	1	1	male	yes	yes	White	no	135	275	no	no	yes	NA	yes	no	no	yes	no	no	no	no	no
85	6	Winter	no	no	no	no	no	no	yes	no	Formula	1	1	male	yes	no	White	no	189	275	no	no	yes	NA	no	no	no	no	no	no	no	no	no
85	9	Spring	no	no	no	no	no	yes	yes	no	weaned	1	1	male	yes	yes	White	no	274	275	no	no	yes	NA	yes	yes	yes	no	no	no	no	no	no
85	12	Autumn	no	no	no	no	no	no	yes	no	weaned	1	1	male	yes	no	White	no	422	275	no	no	yes	NA	yes	no	no	no	no	no	no	no	no
85	18	Winter	no	no	no	no	no	yes	yes	no	weaned	1	1	male	yes	no	White	no	545	275	no	no	yes	NA	yes	no	no	no	no	no	no	no	no
85	24	Summer	no	no	no	no	no	yes	yes	no	weaned	1	1	male	yes	no	White	no	720	275	no	no	yes	NA	no	yes	no	no	no	no	no	no	no
86	1	Summer	yes	yes	no	no	no	no	yes	no	Breast	1	1.25	female	yes	no	White	no	41	259	NA	no	yes	no	yes	no	no	no	no	no	no	no	no
86	6	Autumn	yes	yes	no	no	no	no	yes	no	Breast	5	1	female	yes	no	White	no	182	259	NA	no	yes	no	yes	no	no	no	no	no	no	no	no
86	9	Winter	yes	yes	no	no	no	no	yes	no	weaned	8	1	female	yes	yes	White	yes	276	259	NA	no	no	no	yes	no	no	no	no	no	no	no	no
86	12	Summer	yes	yes	no	no	no	no	yes	no	weaned	8	1	female	yes	yes	White	yes	420	259	NA	no	no	no	yes	no	no	no	no	no	no	no	no
86	18	Autumn	yes	yes	no	no	no	no	yes	no	weaned	8	1	female	yes	no	White	no	547	259	NA	no	no	no	yes	no	no	no	no	no	no	no	no
86	24	Spring	yes	yes	no	no	no	no	yes	no	weaned	8	1	female	yes	yes	White	no	728	259	NA	no	no	no	yes	yes	no	no	no	no	no	no	no
87	1	Summer	yes	no	no	no	no	no	yes	no	Breast	1	1	male	yes	no	White	no	42	292	yes	no	yes	no	yes	no	no	no	no	no	no	no	no
87	6	Autumn	yes	no	no	no	no	no	yes	no	Formula	3	1	male	yes	yes	White	no	185	292	yes	no	no	no	yes	no	no	yes	no	no	no	no	no
87	9	Spring	yes	no	no	no	no	no	yes	no	weaned	3	1	male	yes	yes	White	yes	286	292	yes	no	no	no	no	yes	no	no	no	no	no	no	yes
87	12	Summer	yes	no	no	no	no	no	yes	no	weaned	3	1	male	yes	no	White	yes	398	292	yes	no	no	no	yes	no	no	no	no	no	no	no	no
87	18	Winter	yes	no	no	no	no	no	yes	no	weaned	3	1	male	no	no	White	yes	560	292	yes	no	no	no	no	no	no	no	no	no	no	no	no
87	24	Summer	yes	no	no	no	no	no	yes	no	weaned	3	1	male	yes	no	White	no	739	292	yes	no	no	no	no	yes	no	no	no	no	no	no	no
88	1	Summer	yes	no	no	no	yes	no	yes	no	Breast	1	1	female	no	no	Other	no	42	278	no	yes	no	NA	no	no	no	no	no	no	no	no	no
88	6	Autumn	yes	no	no	no	yes	no	yes	no	Breast	5	1	female	yes	no	Other	no	182	278	no	yes	no	NA	yes	no	no	no	no	no	no	no	no
88	9	Winter	yes	no	no	no	yes	no	yes	no	weaned	9	1	female	yes	no	Other	no	281	278	no	yes	no	NA	yes	no	no	no	no	no	no	no	no
88	12	Summer	yes	no	no	no	yes	no	yes	yes	weaned	13	1	female	yes	yes	Other	no	399	278	no	yes	no	NA	yes	no	no	no	no	no	no	no	no
88	18	Autumn	yes	no	no	no	yes	no	yes	yes	weaned	17	1	female	yes	no	Other	no	548	278	no	yes	no	NA	yes	no	no	no	no	no	no	no	no
88	24	Spring	yes	no	no	no	yes	no	yes	no	weaned	21	1	female	yes	no	Other	yes	723	278	no	yes	no	NA	yes	no	no	no	no	no	no	no	no
89	1	Summer	yes	no	no	yes	yes	no	yes	no	Mixed	1	1.75	male	no	no	White	no	45	287	no	no	yes	yes	no	no	no	no	no	no	no	no	no
89	6	Autumn	yes	no	no	yes	yes	no	yes	no	Formula	4	1.75	male	yes	no	White	yes	187	287	no	no	yes	yes	yes	no	no	no	no	no	no	no	no
89	9	Winter	yes	no	no	yes	yes	no	yes	no	weaned	4	1.75	male	yes	yes	White	no	273	287	no	no	no	yes	no	yes	no	no	yes	no	no	no	no
89	12	Summer	yes	no	no	no	yes	no	yes	no	weaned	4	1.75	male	no	no	White	no	441	287	no	no	no	no	no	no	no	no	no	no	no	no	no
89	18	Autumn	yes	no	no	no	yes	no	yes	no	weaned	4	1.75	male	no	no	White	yes	553	287	no	no	no	no	no	no	no	no	no	no	no	no	no
89	24	Spring	yes	no	no	yes	yes	no	yes	no	weaned	4	1.75	male	no	no	White	no	720	287	no	no	no	yes	no	no	no	no	no	no	no	no	no
90	1	Summer	yes	no	no	no	no	no	no	no	Breast	1	1	male	no	no	White	no	42	282	no	no	no	NA	no	no	no	no	no	no	no	no	no
90	6	Autumn	yes	no	no	no	no	no	no	no	Breast	5	1	male	no	no	White	no	181	282	no	no	no	NA	no	no	no	no	no	no	no	no	no
90	9	Winter	yes	no	no	no	no	no	no	no	weaned	9	1	male	yes	no	White	no	275	282	no	no	no	NA	no	no	no	no	no	no	no	no	no
90	12	Summer	yes	no	no	no	no	yes	no	no	weaned	13	1	male	yes	no	White	yes	401	282	no	no	no	NA	yes	no	no	no	no	no	no	no	no
90	18	Autumn	yes	no	no	no	no	yes	no	no	weaned	16	1	male	yes	no	White	yes	548	282	no	no	no	NA	yes	no	no	yes	no	no	no	no	no
90	24	Spring	yes	no	no	no	no	yes	no	no	weaned	16	1	male	no	no	White	no	723	282	no	no	no	NA	no	no	no	no	no	no	no	no	no
91	1	Autumn	no	no	yes	no	no	no	no	yes	Mixed	1	1	female	no	no	White	no	39	284	no	no	no	no	no	no	no	no	no	no	no	no	no
91	3	Autumn	no	no	yes	no	no	no	no	yes	Mixed	3	1	female	no	no	White	yes	93	284	no	no	yes	no	no	no	no	no	no	no	no	no	no
91	4	Winter	no	no	yes	no	no	no	no	yes	Mixed	4	1	female	no	no	White	no	129	284	no	no	yes	no	no	no	no	no	no	no	no	no	no
91	6	Winter	no	no	yes	no	no	no	no	no	Mixed	5	1	female	no	no	White	no	185	284	no	no	yes	no	no	no	no	no	no	no	no	no	no
91	9	Spring	no	no	yes	no	no	no	no	no	weaned	5	1	female	no	no	White	no	268	284	no	no	yes	no	no	no	no	no	no	no	no	no	no
91	12	Autumn	no	no	yes	no	no	no	no	yes	weaned	5	1	female	no	no	White	no	397	284	no	no	yes	no	no	no	no	no	no	no	no	no	no
91	18	Winter	no	no	yes	yes	no	no	no	no	weaned	5	1	female	yes	no	White	yes	548	284	no	no	yes	yes	yes	no	no	no	no	no	no	no	no
91	24	Summer	no	no	yes	no	no	no	no	no	weaned	5	1	female	no	no	White	yes	738	284	no	no	yes	no	no	no	no	no	no	no	no	no	no
92	1	Spring	no	no	no	no	yes	no	no	no	Mixed	1	1	male	no	no	White	no	42	297	no	no	no	no	no	no	no	no	no	no	no	no	no
92	6	Autumn	no	no	no	no	yes	no	no	no	Formula	5	1	male	no	no	White	no	188	297	no	no	no	no	no	no	no	no	no	no	no	no	no
92	9	Winter	no	no	no	no	yes	no	no	no	weaned	5	1	male	yes	yes	White	yes	278	297	no	no	no	no	yes	no	no	no	no	no	no	no	no
92	12	Spring	no	no	no	yes	yes	yes	no	no	weaned	5	1	male	yes	yes	White	no	406	297	no	no	no	yes	yes	yes	no	no	yes	no	no	no	no
92	18	Autumn	no	no	no	no	yes	yes	no	no	weaned	5	2	male	yes	yes	White	yes	546	297	no	no	no	no	yes	yes	no	no	no	no	no	no	no
92	24	Spring	no	no	no	no	yes	yes	no	no	weaned	5	2	male	yes	yes	White	no	742	297	no	no	no	no	yes	yes	no	no	no	no	no	no	no
93	1	Spring	yes	yes	yes	no	yes	no	no	no	Breast	1	1.67	male	yes	no	White	yes	42	287	no	yes	no	no	yes	no	no	no	no	no	no	no	no
93	6	Autumn	yes	yes	yes	no	yes	no	no	no	Formula	4	1.67	male	yes	no	White	yes	184	287	no	yes	no	no	yes	no	no	no	no	no	no	no	no
93	9	Winter	yes	yes	yes	no	yes	no	no	no	weaned	4	1.67	male	yes	no	White	no	284	287	no	yes	no	no	no	no	no	no	no	no	no	no	no
93	12	Spring	yes	yes	yes	no	yes	no	no	no	weaned	4	1.67	male	no	no	White	no	403	287	no	yes	no	no	no	no	no	no	no	no	no	no	no
93	18	Autumn	yes	yes	yes	no	yes	no	no	no	weaned	4	1.67	male	yes	yes	White	yes	557	287	no	yes	no	no	yes	no	no	no	no	no	no	no	no
93	24	Spring	yes	yes	yes	no	yes	no	yes	no	weaned	4	1.25	male	yes	no	White	no	731	287	no	yes	no	no	no	yes	no	no	no	no	no	no	no
94	1	Summer	no	no	no	no	no	no	yes	no	Breast	1	0.6	male	no	no	Other	no	44	283	no	no	no	NA	no	no	no	no	no	no	no	no	no
94	6	Winter	no	no	no	no	no	no	yes	no	Breast	6	1	male	yes	no	Other	no	190	283	no	no	no	NA	yes	no	no	no	no	no	no	no	no
94	9	Spring	no	no	no	no	no	no	yes	no	weaned	9	1	male	no	no	Other	no	282	283	no	no	no	NA	no	no	no	no	no	no	no	no	no
94	12	Summer	no	no	no	no	no	no	yes	no	weaned	13	1	male	no	no	Other	no	403	283	no	no	no	NA	no	no	no	no	no	no	no	no	no
94	18	Autumn	no	no	no	no	no	yes	yes	no	weaned	17	1	male	yes	yes	Other	yes	548	283	no	no	no	NA	yes	no	no	yes	no	no	no	no	no
94	24	Summer	no	no	no	no	no	yes	yes	no	weaned	23	1	male	yes	no	Other	yes	750	283	no	no	no	NA	yes	no	no	no	no	no	no	no	no
95	1	Spring	yes	no	no	yes	yes	no	yes	no	Breast	1	1	male	yes	yes	White	no	41	259	no	no	no	yes	yes	no	no	no	no	no	no	no	yes
95	6	Autumn	yes	no	no	no	yes	no	yes	no	Breast	6	1	male	yes	yes	White	no	188	259	no	no	no	no	yes	no	no	no	no	no	no	no	no
95	9	Winter	yes	no	no	no	yes	no	yes	no	weaned	8	1	male	yes	no	White	no	272	259	no	no	no	no	yes	no	no	no	no	no	no	no	no
95	12	Spring	yes	no	no	no	yes	yes	yes	yes	weaned	13	1	male	yes	no	White	no	434	259	no	no	no	no	no	yes	no	no	no	no	no	no	no
95	18	Autumn	yes	no	no	no	yes	yes	yes	no	weaned	13	1	male	yes	no	White	yes	563	259	no	no	no	no	yes	no	no	no	no	no	no	no	no
95	24	Spring	yes	no	no	no	yes	yes	yes	no	weaned	13	0.8	male	yes	no	White	no	727	259	no	no	no	no	no	yes	no	no	no	no	no	no	no
96	1	Autumn	no	no	no	no	yes	no	yes	yes	Breast	1	0.75	male	no	no	White	no	38	267	no	no	yes	no	no	no	no	no	no	no	no	no	no
96	3	Autumn	no	no	no	no	yes	no	yes	yes	Breast	3	0.75	male	no	no	White	no	88	267	no	no	yes	no	no	no	no	no	no	no	no	no	no
96	4	Winter	no	no	no	no	yes	no	yes	yes	Breast	4	0.75	male	no	no	White	no	126	267	no	no	yes	no	no	no	no	no	no	no	no	no	no
96	6	Winter	no	no	no	no	yes	no	yes	yes	Mixed	6	0.75	male	no	no	White	no	184	267	no	no	yes	no	no	no	no	no	no	no	no	no	no
96	9	Spring	no	no	no	no	yes	no	yes	yes	weaned	6	0.75	male	no	no	White	no	274	267	no	no	yes	no	no	no	no	no	no	no	no	no	no
96	12	Autumn	no	no	no	no	yes	no	yes	yes	weaned	6	0.75	male	no	no	White	no	394	267	no	no	yes	no	no	no	no	no	no	no	no	no	no
96	18	Winter	no	no	no	no	yes	yes	yes	yes	weaned	6	0.75	male	yes	no	White	no	562	267	no	no	yes	no	no	no	no	no	no	no	no	no	no
96	24	Winter	no	no	no	no	yes	no	yes	yes	weaned	6	0.75	male	yes	no	White	no	868	267	no	no	yes	no	yes	no	no	no	no	no	no	no	no
97	1	Spring	yes	no	no	no	yes	no	yes	no	Breast	1	0.8	male	yes	no	Mixed	no	42	273	no	no	no	no	yes	no	no	no	no	no	no	no	no
97	6	Autumn	yes	no	no	no	yes	no	yes	no	Formula	6	0.8	male	yes	no	Mixed	no	184	273	no	no	no	no	yes	no	no	no	no	no	no	no	no
97	9	Winter	yes	no	no	no	yes	no	yes	no	weaned	6	0.8	male	yes	no	Mixed	no	282	273	no	no	no	no	no	no	no	no	no	no	no	yes	no
97	12	Spring	yes	no	no	no	yes	no	yes	no	weaned	6	0.8	male	yes	no	Mixed	no	423	273	no	no	no	no	no	no	no	no	no	no	no	no	no
97	18	Autumn	yes	no	no	no	yes	no	yes	no	weaned	6	0.8	male	yes	yes	Mixed	yes	557	273	no	no	no	no	yes	yes	no	no	no	no	no	no	no
97	24	Spring	yes	no	no	no	yes	no	yes	no	weaned	6	0.8	male	yes	yes	Mixed	no	729	273	no	no	no	no	yes	yes	no	no	no	no	yes	no	no
98	1	Summer	no	no	no	no	yes	no	no	no	Breast	1	1	female	no	no	White	no	41	293	no	no	no	no	no	no	no	no	no	no	no	no	no
98	3	Autumn	no	no	no	no	yes	no	no	no	Breast	3	1	female	no	no	White	no	90	293	no	no	no	no	no	no	no	no	no	no	no	no	no
98	4	Autumn	no	no	no	no	yes	no	no	no	Breast	4	1	female	no	no	White	no	137	293	no	no	no	no	no	no	no	no	no	no	no	no	no
98	6	Winter	no	no	no	no	yes	no	no	no	Breast	5	1	female	yes	no	White	no	179	293	no	no	no	no	no	no	no	yes	no	no	no	no	no
98	9	Spring	no	no	no	no	yes	no	no	no	weaned	8	1	female	yes	no	White	no	271	293	no	no	no	no	no	yes	no	no	no	no	no	no	no
98	12	Summer	no	no	no	no	yes	no	no	no	weaned	12	0.75	female	no	no	White	no	391	293	no	no	no	no	no	no	no	no	no	no	no	no	no
98	18	Winter	no	no	no	no	yes	yes	no	no	weaned	17	0.75	female	yes	yes	White	yes	545	293	no	no	no	no	yes	yes	no	no	no	no	no	no	no
98	24	Spring	no	no	no	no	yes	yes	no	no	weaned	23	1	female	yes	no	White	yes	705	293	no	no	no	no	no	yes	no	no	no	no	no	no	no
99	1	Autumn	no	no	no	no	no	no	yes	no	Breast	1	1	male	yes	no	White	yes	40	273	no	no	no	no	yes	no	no	no	no	no	no	no	no
99	3	Autumn	no	no	no	no	no	no	yes	no	Breast	3	1	male	yes	no	White	no	90	273	no	no	no	no	yes	no	no	no	no	no	no	no	no
99	4	Winter	no	no	no	no	no	no	yes	no	Breast	4	1	male	yes	no	White	yes	140	273	no	no	no	no	yes	no	no	no	no	no	no	no	no
99	6	Winter	no	no	no	no	no	no	yes	no	Breast	5	1	male	no	no	White	yes	182	273	no	no	no	no	no	no	no	no	no	no	no	no	no
99	9	Spring	no	no	no	no	no	no	yes	no	weaned	8	1	male	yes	yes	White	no	272	273	no	no	no	no	yes	no	no	no	no	no	no	no	no
99	12	Autumn	no	no	no	no	no	no	yes	no	weaned	10	1.6	male	yes	no	White	yes	407	273	no	no	no	no	yes	no	no	no	no	no	no	no	no
99	18	Winter	no	no	no	no	no	no	yes	no	weaned	10	1.6	male	no	no	White	yes	546	273	no	no	no	no	no	no	no	no	no	no	no	no	no
99	24	Autumn	no	no	no	no	no	no	yes	no	weaned	10	1.6	male	yes	no	White	no	768	273	no	no	no	no	no	no	no	no	no	no	no	no	no
100	1	Summer	no	no	no	no	no	no	yes	no	Formula	0	1.25	male	no	no	White	no	42	283	no	yes	no	no	no	no	no	no	no	no	no	no	no
100	3	Autumn	no	no	no	no	no	no	yes	no	Formula	0	1.25	male	yes	no	White	yes	88	283	no	yes	no	no	yes	no	no	no	no	no	no	no	no
100	4	Autumn	no	no	no	no	no	no	yes	no	Formula	0	1.25	male	yes	no	White	yes	137	283	no	yes	no	no	yes	no	no	no	no	no	no	no	no
100	6	Winter	no	no	no	no	no	no	yes	no	Formula	0	1.25	male	yes	no	White	yes	181	283	no	yes	no	no	no	no	no	no	no	no	no	yes	no
100	9	Spring	no	no	no	no	no	no	yes	no	weaned	0	1.25	male	yes	no	White	no	266	283	no	yes	no	no	no	no	no	no	no	no	no	no	yes
100	12	Summer	no	no	no	no	no	no	yes	no	weaned	0	1.25	male	yes	no	White	no	399	283	no	yes	no	no	yes	no	no	no	no	no	no	no	no
100	18	Winter	no	no	no	no	no	no	yes	no	weaned	0	1.25	male	yes	no	White	yes	546	283	no	yes	no	no	no	no	no	no	no	no	no	no	no
100	24	Summer	no	no	no	no	no	no	yes	no	weaned	0	1.25	male	yes	no	White	no	728	283	no	yes	no	no	yes	no	no	no	no	no	no	no	no
101	1	Summer	yes	no	no	no	yes	no	no	no	Formula	1	1	female	no	no	Mixed	no	41	288	no	yes	yes	no	no	no	no	no	no	no	no	no	no
101	3	Autumn	yes	no	no	no	yes	no	no	no	Formula	3	1	female	no	no	Mixed	no	95	288	no	yes	yes	no	no	no	no	no	no	no	no	no	no
101	4	Autumn	yes	no	no	no	yes	no	no	no	Formula	4	1	female	no	no	Mixed	no	135	288	no	yes	yes	no	no	no	no	no	no	no	no	no	no
101	6	Winter	yes	no	no	no	yes	no	no	no	Formula	6	1	female	no	no	Mixed	no	192	288	no	yes	yes	no	no	no	no	no	no	no	no	no	no
101	9	Spring	yes	no	no	no	yes	no	no	no	weaned	8	1	female	no	no	Mixed	no	269	288	no	yes	no	no	no	no	no	no	no	no	no	no	no
101	12	Summer	yes	no	no	no	yes	no	no	no	weaned	13	1.33	female	no	no	Mixed	yes	398	288	no	yes	no	no	no	no	no	no	no	no	no	no	no
101	18	Winter	yes	no	no	no	yes	no	no	no	weaned	18	1.33	female	no	no	Mixed	yes	566	288	no	yes	no	no	no	no	no	no	no	no	no	no	no
101	24	Summer	yes	no	no	no	yes	no	no	no	weaned	24	1.33	female	no	no	Mixed	no	734	288	no	yes	no	no	no	no	no	no	no	no	no	no	no
102	1	Autumn	no	no	no	no	no	no	yes	no	Mixed	1	1	female	no	no	Black/Black British	no	40	273	no	no	yes	no	no	no	no	no	no	no	no	no	no
102	3	Winter	no	no	no	no	no	no	yes	no	Mixed	3	1	female	no	no	Black/Black British	no	94	273	no	no	yes	no	no	no	no	no	no	no	no	no	no
102	4	Spring	no	no	no	no	no	no	yes	no	Mixed	4	1	female	yes	yes	Black/Black British	yes	143	273	no	no	yes	no	yes	yes	no	no	no	no	no	no	no
102	6	Spring	no	no	no	no	no	no	yes	no	Mixed	6	1	female	yes	yes	Black/Black British	yes	188	273	no	no	yes	no	yes	yes	no	no	no	no	no	no	no
102	9	Summer	no	no	no	no	no	no	yes	no	weaned	7	0.75	female	yes	no	Black/Black British	no	269	273	no	no	yes	no	yes	no	no	no	no	no	no	no	no
102	12	Winter	no	no	no	no	no	no	yes	no	weaned	7	1	female	yes	no	Black/Black British	no	451	273	no	no	yes	no	no	no	no	no	yes	no	no	no	no
102	18	Spring	no	no	no	no	no	yes	yes	no	weaned	7	1	female	no	no	Black/Black British	no	577	273	no	no	yes	no	no	no	no	no	no	no	no	no	no
102	24	NA	no	no	no	no	no	no	yes	no	weaned	7	0.75	female	NA	NA	Black/Black British	no	921	273	no	no	yes	no	NA	NA	NA	NA	NA	NA	NA	NA	NA
103	1	Autumn	yes	no	no	no	yes	no	yes	no	Breast	1	1	male	no	no	Mixed	no	43	281	no	yes	no	no	no	no	no	no	no	no	no	no	no
103	3	Autumn	yes	no	no	no	yes	no	yes	no	Breast	3	1	male	no	no	Mixed	no	84	281	no	yes	no	no	no	no	no	no	no	no	no	no	no
103	4	Winter	yes	no	no	no	yes	no	yes	no	Breast	4	1	male	no	no	Mixed	no	126	281	no	yes	no	no	no	no	no	no	no	no	no	no	no
103	6	Winter	yes	no	no	no	yes	no	yes	no	Breast	6	1	male	yes	no	Mixed	no	185	281	no	yes	no	no	yes	no	no	no	no	no	no	no	no
103	9	Spring	yes	no	no	no	yes	yes	yes	no	weaned	9	1	male	yes	yes	Mixed	yes	290	281	no	yes	no	no	no	no	yes	no	no	no	no	no	no
103	12	Autumn	yes	no	no	no	yes	yes	yes	no	weaned	12	1	male	yes	no	Mixed	no	395	281	no	yes	no	no	yes	no	no	no	no	no	no	no	no
103	18	Winter	yes	no	no	no	yes	yes	yes	no	weaned	18	0.75	male	yes	no	Mixed	no	549	281	no	yes	no	no	yes	no	no	no	no	no	no	no	no
103	24	Summer	yes	no	no	no	yes	yes	yes	no	weaned	24	0.75	male	yes	no	Mixed	no	736	281	no	yes	no	no	yes	no	no	no	no	no	no	no	no
104	1	Summer	no	no	no	no	no	no	no	yes	Breast	1	0.67	female	no	no	White	no	44	288	no	no	no	no	no	no	no	no	no	no	no	no	no
104	3	Summer	no	no	no	no	no	no	no	yes	Breast	3	0.67	female	no	no	White	no	93	288	no	no	no	no	no	no	no	no	no	no	no	no	no
104	4	Autumn	no	no	no	no	no	no	no	yes	Breast	4	0.67	female	yes	no	White	no	141	288	no	no	no	no	yes	no	no	no	no	no	no	no	no
104	6	Autumn	no	no	no	no	no	no	no	yes	Breast	6	0.67	female	yes	no	White	no	184	288	no	no	no	no	no	yes	no	no	no	no	no	no	no
104	9	Winter	no	no	no	no	no	no	no	yes	weaned	8	0.67	female	no	no	White	yes	273	288	no	no	no	no	no	no	no	no	no	no	no	no	no
104	12	Summer	no	no	no	no	no	yes	no	yes	weaned	12	2.33	female	yes	yes	White	no	396	288	no	no	no	no	yes	yes	no	no	no	no	no	no	no
104	18	Winter	no	no	no	no	no	yes	no	no	weaned	13	2.33	female	yes	no	White	no	574	288	no	no	no	no	no	no	no	no	no	no	no	yes	no
104	24	Spring	no	no	no	no	no	yes	no	no	weaned	13	2.33	female	no	no	White	yes	725	288	no	no	no	no	no	no	no	no	no	no	no	no	no
105	1	Autumn	yes	no	no	no	no	no	no	no	Breast	1	1	female	yes	no	Mixed	yes	42	275	no	no	no	no	no	no	no	yes	no	no	no	no	no
105	3	Winter	yes	no	no	no	no	no	no	no	Formula	3	1	female	no	no	Mixed	no	103	275	no	no	no	no	no	no	no	no	no	no	no	no	no
105	4	Winter	yes	no	no	no	no	no	no	no	Formula	3	1	female	no	no	Mixed	no	134	275	no	no	no	no	no	no	no	no	no	no	no	no	no
105	6	Spring	yes	no	no	no	no	no	no	no	Formula	3	1	female	yes	no	Mixed	yes	180	275	no	no	no	no	yes	no	no	no	no	no	no	no	no
105	9	Summer	yes	no	no	no	no	no	no	no	weaned	3	1	female	no	no	Mixed	no	230	275	no	no	no	no	no	no	no	no	no	no	no	no	no
105	12	Autumn	yes	no	no	no	no	no	no	no	weaned	3	1	female	no	no	Mixed	yes	390	275	no	no	no	no	no	no	no	no	no	no	no	no	no
105	18	Spring	yes	no	no	yes	no	no	no	no	weaned	3	1	female	yes	yes	Mixed	no	530	275	no	no	no	yes	yes	no	no	no	no	no	no	no	no
105	24	Autumn	yes	no	no	no	no	no	no	no	weaned	3	1.4	female	no	no	Mixed	no	728	275	no	no	no	no	no	no	no	no	no	no	no	no	no
106	1	Summer	yes	no	no	no	no	no	yes	no	Breast	1	0.75	female	no	no	White	no	42	283	no	yes	yes	no	no	no	no	no	no	no	no	no	no
106	3	Autumn	yes	no	no	no	no	no	yes	no	Breast	3	0.75	female	no	no	White	no	87	283	no	yes	yes	no	no	no	no	no	no	no	no	no	no
106	4	Autumn	yes	no	no	no	no	no	yes	no	Mixed	4	0.75	female	yes	no	White	no	143	283	no	yes	yes	no	yes	no	no	no	no	no	no	no	no
106	6	Winter	yes	no	no	no	no	no	yes	no	Mixed	5	0.75	female	yes	yes	White	no	178	283	no	yes	yes	no	yes	no	no	no	no	no	no	no	no
106	9	Spring	yes	no	no	no	no	no	yes	no	weaned	6	0.75	female	yes	no	White	no	286	283	no	yes	yes	no	no	no	yes	no	no	no	no	no	no
106	12	Summer	yes	no	no	no	no	no	yes	no	weaned	6	0.75	female	no	no	White	no	377	283	no	yes	yes	no	no	no	no	no	no	no	no	no	no
106	18	Winter	yes	no	no	no	no	yes	yes	no	weaned	6	0.75	female	yes	yes	White	no	538	283	no	yes	yes	no	yes	no	no	no	no	no	no	no	no
106	24	Summer	yes	no	no	no	no	yes	yes	no	weaned	6	0.75	female	yes	no	White	no	734	283	no	yes	yes	no	yes	no	no	no	no	no	no	no	no
107	1	Autumn	yes	no	no	no	no	no	yes	yes	Formula	0	1	female	no	no	White	no	51	282	no	no	yes	no	no	no	no	no	no	no	no	no	no
107	3	Winter	yes	no	no	no	no	no	yes	yes	Formula	0	1	female	no	no	White	no	98	282	no	no	yes	no	no	no	no	no	no	no	no	no	no
107	4	Winter	yes	no	no	no	no	no	yes	yes	Formula	0	1	female	no	no	White	no	135	282	no	no	yes	no	no	no	no	no	no	no	no	no	no
107	6	Spring	yes	no	no	no	no	no	yes	yes	Formula	0	1	female	yes	no	White	yes	184	282	no	no	yes	no	yes	no	no	no	no	no	no	no	no
107	9	Summer	yes	no	no	no	no	no	yes	yes	weaned	0	1	female	no	no	White	no	273	282	no	no	yes	no	no	no	no	no	no	no	no	no	no
107	12	Autumn	yes	no	no	no	no	no	yes	yes	weaned	0	1	female	yes	no	White	no	406	282	no	no	yes	no	yes	no	no	no	no	no	no	no	no
107	18	Spring	yes	no	no	no	no	no	yes	no	weaned	0	1	female	yes	yes	White	yes	550	282	no	no	yes	no	yes	no	no	no	no	no	no	no	no
107	24	Winter	yes	no	no	no	no	no	yes	no	weaned	0	1	female	no	no	White	no	807	282	no	no	yes	no	no	no	no	no	no	no	no	no	no
108	1	Autumn	yes	yes	no	no	no	no	no	no	Breast	1	1	male	no	no	White	yes	38	290	no	no	no	no	no	no	no	no	no	no	no	no	no
108	3	Autumn	yes	yes	no	no	no	no	no	no	Breast	3	1	male	yes	no	White	no	89	290	no	no	no	no	yes	no	no	no	no	no	no	no	no
108	4	Winter	yes	yes	no	no	no	no	no	no	Breast	4	1	male	no	no	White	no	133	290	no	no	no	no	no	no	no	no	no	no	no	no	no
108	6	Winter	yes	yes	no	yes	no	no	no	no	Breast	5	1	male	yes	no	White	yes	165	290	no	no	no	yes	no	no	no	yes	no	no	no	no	no
108	9	Spring	yes	yes	no	no	no	no	no	no	weaned	8	1	male	yes	no	White	yes	271	290	no	no	no	no	yes	no	no	no	no	no	no	no	no
108	12	Autumn	yes	yes	no	no	no	no	no	no	weaned	13	1	male	yes	no	White	no	398	290	no	no	no	no	yes	no	no	no	no	no	no	no	no
108	18	Winter	yes	yes	no	no	no	no	no	no	weaned	17	1	male	yes	no	White	no	546	290	no	no	no	no	no	no	no	no	no	no	yes	no	no
108	24	Summer	yes	yes	no	yes	no	no	no	no	weaned	23	0.6	male	yes	yes	White	yes	725	290	no	no	no	yes	yes	no	yes	no	no	no	no	no	no
109	1	Autumn	yes	no	no	yes	no	no	yes	yes	Mixed	1	0.6	male	no	no	Asian/Asian British	yes	38	275	yes	no	yes	yes	no	no	no	no	no	no	no	no	no
109	3	Autumn	yes	no	no	no	no	no	yes	yes	Formula	2	0.6	male	yes	no	Asian/Asian British	yes	99	275	yes	no	yes	no	yes	no	no	no	no	no	no	no	no
109	4	Winter	yes	no	no	no	no	no	yes	yes	Formula	2	0.5	male	yes	no	Asian/Asian British	no	134	275	yes	no	yes	no	yes	no	no	no	no	no	no	no	no
109	6	Winter	yes	no	no	no	no	no	yes	yes	Formula	2	0.5	male	yes	no	Asian/Asian British	no	197	275	yes	no	yes	no	yes	no	no	no	no	no	no	no	no
109	9	Spring	yes	no	no	no	no	no	yes	yes	weaned	2	0.5	male	yes	yes	Asian/Asian British	yes	289	275	yes	no	yes	no	yes	yes	no	no	no	no	no	no	no
109	12	Autumn	yes	no	no	no	no	no	yes	yes	weaned	2	0.6	male	yes	yes	Asian/Asian British	yes	410	275	yes	no	yes	no	yes	no	no	no	no	no	no	no	no
109	18	Winter	yes	no	no	no	no	no	yes	yes	weaned	2	0.6	male	yes	no	Asian/Asian British	no	550	275	yes	no	no	no	yes	no	no	no	no	no	no	no	no
109	24	Summer	yes	no	no	no	no	no	yes	yes	weaned	2	0.6	male	no	no	Asian/Asian British	yes	753	275	yes	no	no	yes	no	no	no	no	no	no	no	no	no
110	1	Autumn	yes	no	no	no	yes	no	yes	yes	Formula	0	0.8	female	no	no	White	no	44	259	yes	yes	yes	no	no	no	no	no	no	no	no	no	no
110	3	Autumn	yes	no	no	no	yes	no	yes	yes	Formula	0	0.8	female	yes	no	White	yes	93	259	yes	yes	yes	no	yes	no	no	no	no	no	no	no	no
110	4	Winter	yes	no	no	no	yes	no	yes	yes	Formula	0	0.8	female	yes	yes	White	yes	143	259	yes	yes	yes	no	yes	no	no	yes	no	no	yes	no	no
110	6	Winter	yes	no	no	no	yes	no	yes	yes	Formula	0	0.8	female	no	no	White	yes	184	259	yes	yes	yes	no	no	no	no	no	no	no	no	no	no
110	9	Spring	yes	no	no	no	yes	no	yes	yes	weaned	0	0.8	female	no	no	White	yes	282	259	yes	yes	yes	no	no	no	no	no	no	no	no	no	no
110	12	Autumn	yes	no	no	no	yes	yes	yes	yes	weaned	0	0.8	female	no	no	White	no	438	259	yes	yes	yes	no	no	no	no	no	no	no	no	no	no
110	18	Winter	yes	no	no	no	yes	yes	yes	yes	weaned	0	1	female	yes	no	White	yes	547	259	yes	yes	yes	no	no	no	no	no	no	no	no	no	no
110	24	Summer	yes	no	no	no	yes	yes	yes	yes	weaned	0	1	female	no	no	White	no	723	259	yes	yes	yes	no	no	no	no	no	no	no	no	no	no
111	1	Autumn	no	no	no	no	no	no	no	no	Breast	1	1.67	female	no	no	Mixed	no	40	281	no	NA	yes	no	no	no	no	no	no	no	no	no	no
111	3	Autumn	no	no	no	no	no	no	no	no	Breast	3	1.67	female	no	no	Mixed	yes	94	281	no	NA	yes	no	no	no	no	no	no	no	no	no	no
111	4	Winter	no	no	no	no	no	no	no	no	Breast	4	1.67	female	no	no	Mixed	no	140	281	no	NA	yes	no	no	no	no	no	no	no	no	no	no
111	6	Winter	no	no	no	no	no	no	no	no	Mixed	6	1.67	female	yes	no	Mixed	no	186	281	no	NA	yes	no	yes	no	no	no	no	no	no	no	no
111	9	Spring	no	no	no	no	no	no	no	no	weaned	7	1.67	female	no	no	Mixed	no	269	281	no	NA	yes	no	no	no	no	no	no	no	no	no	no
111	12	Autumn	no	no	no	no	no	yes	no	no	weaned	7	1.67	female	yes	yes	Mixed	yes	395	281	no	NA	no	no	yes	no	no	no	no	no	yes	no	no
111	18	Winter	no	no	no	yes	no	yes	no	no	weaned	7	1.67	female	yes	yes	Mixed	yes	549	281	no	NA	no	yes	no	no	yes	no	no	no	no	no	no
111	24	Autumn	no	no	no	no	no	yes	no	no	weaned	7	1.67	female	yes	no	Mixed	no	745	281	no	NA	no	no	no	no	no	no	no	no	no	no	yes
112	1	Summer	no	no	no	no	yes	no	no	no	Breast	1	1	female	no	no	Other	no	42	287	no	yes	yes	no	no	no	no	no	no	no	no	no	no
112	6	Winter	no	no	no	no	yes	no	no	no	Breast	6	1	female	no	no	Other	no	189	287	no	yes	no	no	no	no	no	no	no	no	no	no	no
112	9	Winter	no	no	no	no	yes	no	no	no	weaned	9	1	female	no	no	Other	no	276	287	no	yes	no	no	no	no	no	no	no	no	no	no	no
112	12	Summer	no	no	no	no	yes	no	no	no	weaned	12	1	female	yes	no	Other	no	392	287	no	yes	no	no	yes	no	no	no	no	no	no	no	no
112	18	Winter	no	no	no	no	yes	no	no	no	weaned	18	1	female	yes	no	Other	yes	553	287	no	yes	no	no	yes	no	no	no	no	no	no	no	no
112	24	Spring	no	no	no	no	yes	no	no	no	weaned	23	1	female	no	no	Other	no	711	287	no	yes	no	no	no	no	no	no	no	no	no	no	no
113	1	Summer	yes	no	no	no	no	no	no	yes	Breast	1	0.67	female	no	no	Asian/Asian British	no	39	290	no	no	no	NA	no	no	no	no	no	no	no	no	no
113	3	Autumn	yes	no	no	no	no	no	no	yes	Breast	3	0.67	female	no	no	Asian/Asian British	no	92	290	no	no	no	NA	no	no	no	no	no	no	no	no	no
113	4	Autumn	yes	no	no	no	no	no	no	yes	Breast	4	0.67	female	yes	no	Asian/Asian British	no	133	290	no	no	no	NA	yes	no	no	no	no	no	no	no	no
113	6	Winter	yes	no	no	no	no	no	no	yes	Breast	6	0.67	female	no	no	Asian/Asian British	no	184	290	no	no	no	NA	no	no	no	no	no	no	no	no	no
113	9	Spring	yes	no	no	no	no	no	no	yes	weaned	8	0.67	female	yes	yes	Asian/Asian British	no	273	290	no	no	no	NA	yes	no	no	no	no	no	no	no	no
113	12	Summer	yes	no	no	no	no	no	no	yes	weaned	13	0.67	female	yes	no	Asian/Asian British	yes	407	290	no	no	no	NA	yes	no	no	no	no	no	no	no	no
113	18	Winter	yes	no	no	no	no	yes	no	yes	weaned	15	0.67	female	no	no	Asian/Asian British	no	550	290	no	no	no	NA	no	no	no	no	no	no	no	no	no
113	24	Summer	yes	no	no	no	no	yes	no	no	weaned	15	0.67	female	yes	yes	Asian/Asian British	yes	732	290	no	no	no	NA	yes	yes	yes	no	no	no	no	no	no
114	1	Autumn	yes	no	no	no	no	no	yes	no	Breast	1	0.75	male	yes	no	Mixed	yes	46	291	no	no	no	no	yes	no	no	no	no	no	no	no	no
114	3	Autumn	yes	no	no	no	no	no	yes	no	Breast	3	0.75	male	yes	no	Mixed	no	93	291	no	no	no	no	yes	no	no	no	no	no	no	no	no
114	4	Winter	yes	no	no	no	no	no	yes	no	Breast	4	0.75	male	no	no	Mixed	no	135	291	no	no	no	no	no	no	no	no	no	no	no	no	no
114	6	Winter	yes	no	no	no	no	no	yes	no	Breast	6	0.75	male	yes	no	Mixed	no	185	291	no	no	no	no	no	no	no	no	no	no	no	no	yes
114	9	Spring	yes	no	no	no	no	yes	yes	no	weaned	9	0.75	male	yes	no	Mixed	no	279	291	no	no	no	no	yes	no	no	no	no	no	no	no	no
114	12	Summer	yes	no	no	no	no	yes	yes	no	weaned	9	0.75	male	no	no	Mixed	no	395	291	no	no	no	no	no	no	no	no	no	no	no	no	no
114	18	Winter	yes	no	no	no	no	yes	yes	no	weaned	9	0.75	male	yes	no	Mixed	yes	556	291	no	no	no	no	yes	no	no	no	no	no	no	no	no
114	24	Summer	yes	no	no	no	no	yes	yes	no	weaned	9	0.75	male	yes	no	Mixed	no	723	291	no	no	no	no	yes	no	no	no	no	no	no	no	no
115	1	Summer	yes	no	no	no	no	no	no	yes	Mixed	1	1	male	no	no	Mixed	no	46	268	no	no	no	NA	no	no	no	no	no	no	no	no	no
115	3	Autumn	yes	no	no	no	no	no	no	yes	Mixed	3	1	male	yes	no	Mixed	no	92	268	no	no	no	NA	yes	no	no	no	no	no	no	no	no
115	4	Autumn	yes	no	no	no	no	no	no	yes	Breast	4	1	male	no	no	Mixed	no	134	268	no	no	no	NA	no	no	no	no	no	no	no	no	no
115	6	Winter	yes	no	no	no	no	no	no	yes	Mixed	5	1	male	yes	no	Mixed	yes	181	268	no	no	no	NA	no	no	no	yes	no	no	no	no	no
115	9	Spring	yes	no	no	no	no	no	no	yes	weaned	8	1	male	no	no	Mixed	no	273	268	no	no	no	NA	no	no	no	no	no	no	no	no	no
115	12	Summer	yes	no	no	no	no	no	no	yes	weaned	11	1.67	male	no	no	Mixed	no	393	268	no	no	no	NA	no	no	no	no	no	no	no	no	no
115	18	Winter	yes	no	no	no	no	no	no	yes	weaned	11	1.67	male	yes	yes	Mixed	yes	544	268	no	no	no	NA	yes	yes	no	no	no	no	no	no	no
115	24	Summer	yes	no	no	no	no	no	yes	yes	weaned	11	1.25	male	yes	no	Mixed	no	733	268	no	no	no	NA	yes	no	no	no	no	no	no	no	no
116	1	Summer	yes	no	no	yes	no	no	no	yes	Mixed	1	0.5	female	no	no	Mixed	no	42	271	no	no	yes	yes	no	no	no	no	no	no	no	no	no
116	3	Autumn	yes	no	no	no	no	no	no	yes	Mixed	3	0.5	female	yes	no	Mixed	no	89	271	no	no	yes	yes	yes	no	no	no	no	no	no	no	no
116	4	Autumn	yes	no	no	no	no	no	no	yes	Formula	4	0.5	female	no	no	Mixed	no	131	271	no	no	yes	yes	no	no	no	no	no	no	no	no	no
116	6	Winter	yes	no	no	no	no	no	no	yes	Formula	4	0.5	female	no	no	Mixed	no	194	271	no	no	yes	no	no	no	no	no	no	no	no	no	no
116	9	Spring	yes	no	no	no	no	no	no	yes	weaned	4	0.67	female	yes	no	Mixed	no	278	271	no	no	yes	no	no	no	no	no	no	no	no	no	yes
116	12	Autumn	yes	no	no	yes	no	no	no	yes	weaned	4	0.75	female	no	no	Mixed	no	453	271	no	no	yes	yes	no	no	no	no	no	no	no	no	no
116	18	Winter	yes	no	no	no	no	no	no	yes	weaned	4	0.75	female	no	no	Mixed	no	579	271	no	no	yes	no	no	no	no	no	no	no	no	no	no
116	24	Summer	yes	no	no	no	no	no	no	yes	weaned	4	1	female	no	no	Mixed	no	740	271	no	no	no	no	no	no	no	no	no	no	no	no	no
117	1	Summer	yes	no	no	no	no	no	yes	no	Breast	1	1	female	no	no	White	no	39	292	yes	no	no	no	no	no	no	no	no	no	no	no	no
117	3	Autumn	yes	no	no	no	no	no	yes	no	Breast	3	1	female	yes	no	White	yes	94	292	yes	no	no	no	yes	no	no	no	no	no	no	no	no
117	4	Autumn	yes	no	no	no	no	no	yes	no	Breast	4	1	female	yes	no	White	yes	137	292	yes	no	no	no	no	no	no	yes	no	no	no	no	no
117	6	Winter	yes	no	no	no	no	no	yes	no	Breast	6	1	female	yes	no	White	no	183	292	yes	no	no	no	yes	no	no	no	no	no	no	no	no
117	9	Spring	yes	no	no	yes	no	no	yes	no	weaned	8	1	female	no	no	White	no	267	292	yes	no	no	yes	no	no	no	no	no	no	no	no	no
117	12	Autumn	yes	no	no	no	no	no	yes	yes	weaned	14	0.6	female	no	no	White	no	430	292	yes	no	no	no	no	no	no	no	no	no	no	no	no
117	18	Winter	yes	no	no	no	no	no	yes	yes	weaned	15	0.75	female	no	no	White	no	549	292	yes	no	no	no	no	no	no	no	no	no	no	no	no
117	24	Summer	yes	no	no	no	no	no	yes	yes	weaned	15	0.6	female	yes	no	White	no	723	292	yes	no	no	no	no	yes	no	no	no	no	no	no	no
118	1	Summer	yes	no	no	no	yes	no	no	no	Breast	1	1.67	female	no	no	Mixed	no	43	269	yes	yes	no	no	no	no	no	no	no	no	no	no	no
118	3	Autumn	yes	no	no	no	yes	no	no	no	Breast	3	1.67	female	no	no	Mixed	no	98	269	yes	yes	no	no	no	no	no	no	no	no	no	no	no
118	4	Autumn	yes	no	no	no	yes	no	no	no	Breast	4	1.67	female	yes	yes	Mixed	yes	142	269	yes	yes	no	no	yes	no	no	yes	no	no	no	no	no
118	6	Winter	yes	no	no	no	yes	no	no	no	Breast	6	1.67	female	yes	no	Mixed	no	189	269	yes	yes	no	no	yes	no	no	no	no	no	no	no	no
118	9	Spring	yes	no	no	no	yes	no	no	no	weaned	9	1.67	female	yes	no	Mixed	no	281	269	yes	yes	no	yes	yes	no	no	no	no	no	no	no	no
118	12	Summer	yes	no	no	yes	yes	no	no	yes	weaned	13	1.67	female	no	no	Mixed	no	401	269	yes	yes	no	yes	no	no	no	no	no	no	no	no	no
118	18	Winter	yes	no	no	no	yes	no	no	yes	weaned	17	1.67	female	no	no	Mixed	no	540	269	yes	yes	no	no	no	no	no	no	no	no	no	no	no
118	24	Summer	yes	no	no	no	yes	no	no	yes	weaned	24	1.67	female	no	no	Mixed	no	735	269	yes	yes	no	no	no	no	no	no	no	no	no	no	no
119	1	Summer	yes	no	no	no	no	no	no	yes	Formula	0	0.8	male	no	no	White	no	42	273	no	no	yes	no	no	no	no	no	no	no	no	no	no
119	3	Autumn	yes	no	no	no	no	no	no	yes	Formula	0	0.83	male	no	no	White	no	95	273	no	no	yes	no	no	no	no	no	no	no	no	no	no
119	4	Autumn	yes	no	no	no	no	no	no	yes	Formula	0	0.83	male	yes	no	White	no	137	273	no	no	yes	no	yes	no	no	no	no	no	no	no	no
119	6	Winter	yes	no	no	no	no	no	no	yes	Formula	0	0.83	male	no	no	White	yes	185	273	no	no	yes	no	no	no	no	no	no	no	no	no	no
119	9	Spring	yes	no	no	no	no	no	no	yes	weaned	0	0.83	male	no	no	White	no	273	273	no	no	yes	no	no	no	no	no	no	no	no	no	no
119	12	Summer	yes	no	no	no	no	no	no	no	weaned	0	1	male	yes	no	White	no	417	273	no	no	yes	no	no	yes	no	no	no	no	no	no	no
119	18	Winter	yes	no	no	no	no	no	no	yes	weaned	0	1.25	male	yes	no	White	yes	584	273	no	no	yes	no	no	yes	no	no	no	no	no	no	no
119	24	Summer	yes	no	no	no	no	yes	no	yes	weaned	0	1	male	no	no	White	no	737	273	no	no	no	no	no	no	no	no	no	no	no	no	no
120	1	Summer	no	yes	no	no	no	no	yes	no	Mixed	1	0.63	female	no	no	Black/Black British	no	39	272	no	no	yes	no	no	no	no	no	no	no	no	no	no
120	3	Autumn	no	yes	no	no	no	no	yes	no	Mixed	3	0.63	female	no	no	Black/Black British	no	91	272	no	no	yes	no	no	no	no	no	no	no	no	no	no
120	4	Autumn	no	yes	no	no	no	no	yes	no	Mixed	4	0.63	female	yes	no	Black/Black British	no	131	272	no	no	yes	no	yes	no	no	no	no	no	no	no	no
120	6	Winter	no	yes	no	no	no	no	yes	no	Mixed	5	0.63	female	no	no	Black/Black British	no	179	272	no	no	yes	no	no	no	no	no	no	no	no	no	no
120	9	Spring	no	yes	no	no	no	no	yes	no	weaned	8	0.63	female	yes	no	Black/Black British	no	274	272	no	no	yes	no	no	no	no	no	no	no	no	no	no
120	12	Summer	no	yes	no	no	no	no	yes	no	weaned	13	0.63	female	no	no	Black/Black British	no	406	272	no	no	yes	no	no	no	no	no	no	no	no	no	no
120	18	Winter	no	yes	no	no	no	no	yes	no	weaned	18	0.63	female	no	no	Black/Black British	yes	553	272	no	no	no	no	no	no	no	no	no	no	no	no	no
120	24	Spring	no	yes	no	no	no	no	yes	no	weaned	23	0.63	female	no	no	Black/Black British	no	704	272	no	no	no	no	no	no	no	no	no	no	no	no	no
121	1	Summer	yes	no	no	no	no	no	yes	no	Formula	0	0.6	male	yes	no	Mixed	no	42	275	no	yes	yes	no	yes	no	no	no	no	no	no	no	no
121	3	Autumn	yes	no	no	no	no	no	yes	yes	Formula	0	0.6	male	yes	no	Mixed	yes	94	275	no	yes	yes	no	yes	no	no	no	no	no	no	no	no
121	4	Autumn	yes	no	no	no	no	no	yes	yes	Formula	0	0.6	male	no	no	Mixed	no	136	275	no	yes	yes	no	no	no	no	no	no	no	no	no	no
121	6	Winter	yes	no	no	no	no	no	yes	yes	Formula	0	0.6	male	yes	no	Mixed	no	185	275	no	yes	yes	no	yes	no	no	no	no	no	no	no	no
121	9	Spring	yes	no	no	no	no	no	yes	yes	weaned	0	0.6	male	yes	yes	Mixed	yes	269	275	no	yes	yes	no	yes	no	no	no	no	no	no	no	no
121	12	Autumn	yes	no	no	no	no	yes	yes	yes	weaned	0	1	male	yes	no	Mixed	yes	413	275	no	yes	yes	no	no	no	yes	no	no	no	no	no	no
121	18	Winter	yes	no	no	no	no	yes	yes	no	weaned	0	1	male	yes	yes	Mixed	no	548	275	no	yes	yes	no	yes	yes	no	no	no	no	no	no	no
121	24	Summer	yes	no	no	no	no	yes	yes	no	weaned	0	1	male	no	no	Mixed	no	735	275	no	yes	no	no	no	no	no	no	no	no	no	no	no
122	1	Autumn	yes	no	no	yes	no	no	yes	no	Formula	0	1	male	yes	no	Other	yes	43	266	no	yes	yes	yes	yes	no	no	no	no	no	no	no	no
122	3	Autumn	yes	no	no	no	no	no	yes	no	Formula	0	1	male	yes	no	Other	no	90	266	no	yes	yes	no	yes	no	no	no	no	no	no	no	no
122	4	Winter	yes	no	no	no	no	no	yes	no	Formula	0	1	male	yes	yes	Other	yes	137	266	no	yes	no	no	yes	no	no	no	yes	no	no	no	no
122	6	Winter	yes	no	no	no	no	no	yes	no	Formula	0	1	male	yes	no	Other	yes	182	266	no	yes	no	no	yes	no	no	no	no	no	no	no	no
122	9	Spring	yes	no	no	no	no	no	yes	no	weaned	0	1	male	yes	yes	Other	yes	274	266	no	yes	no	no	yes	no	no	no	no	no	no	no	no
122	12	Autumn	yes	no	no	no	no	no	yes	no	weaned	0	1	male	yes	no	Other	no	398	266	no	yes	no	no	yes	no	no	no	no	no	no	no	no
122	18	Winter	yes	no	no	no	no	no	yes	no	weaned	0	1	male	yes	no	Other	no	545	266	no	yes	no	no	yes	no	no	no	no	no	no	no	no
122	24	Summer	yes	no	no	no	no	yes	yes	no	weaned	0	1	male	no	no	Other	no	742	266	no	yes	no	no	no	no	no	no	no	no	no	no	no
123	1	Autumn	yes	no	no	no	yes	no	no	no	Breast	1	1.33	male	no	no	White	no	43	290	yes	yes	yes	NA	no	no	no	no	no	no	no	no	no
123	3	Autumn	yes	no	no	no	yes	no	no	no	Breast	3	1.33	male	yes	no	White	no	99	290	yes	yes	yes	NA	yes	no	no	no	no	no	no	no	no
123	4	Winter	yes	no	no	no	yes	no	no	no	Formula	4	1.33	male	yes	no	White	no	146	290	yes	yes	yes	NA	yes	no	no	no	no	no	no	no	no
123	6	Winter	yes	no	no	no	yes	no	no	no	Formula	4	1.33	male	no	no	White	yes	187	290	yes	yes	yes	NA	no	no	no	no	no	no	no	no	no
123	9	Spring	yes	no	no	no	yes	no	no	no	weaned	4	1.33	male	no	no	White	no	279	290	yes	yes	no	NA	no	no	no	no	no	no	no	no	no
123	12	Summer	yes	no	no	no	yes	no	no	no	weaned	4	1.33	male	yes	no	White	no	391	290	yes	yes	no	NA	no	no	no	no	no	no	no	no	no
123	18	Winter	yes	no	no	no	yes	no	no	no	weaned	4	1.67	male	yes	yes	White	yes	563	290	yes	yes	no	NA	yes	no	no	no	no	no	no	no	no
123	24	Summer	yes	no	no	no	yes	yes	no	no	weaned	4	1.67	male	yes	no	White	no	733	290	yes	yes	no	NA	no	yes	no	no	no	no	no	no	no
124	1	Autumn	yes	no	no	no	yes	no	yes	no	Breast	1	1	female	no	no	White	no	40	272	no	no	yes	no	no	no	no	no	no	no	no	no	no
124	3	Autumn	yes	no	no	no	yes	no	yes	no	Breast	3	1.25	female	yes	no	White	yes	87	272	no	no	yes	no	yes	no	no	no	no	no	no	no	no
124	4	Winter	yes	no	no	no	yes	no	yes	no	Breast	4	1.25	female	yes	no	White	yes	157	272	no	no	yes	no	yes	no	no	no	no	no	no	no	no
124	6	Winter	yes	no	no	no	yes	no	yes	no	Breast	6	1.25	female	yes	no	White	yes	185	272	no	no	yes	no	no	no	no	no	no	no	no	no	yes
124	9	Spring	yes	no	no	yes	yes	no	yes	no	weaned	8	1.25	female	yes	no	White	yes	269	272	no	no	yes	yes	yes	no	no	no	no	no	no	no	no
124	12	Autumn	yes	no	no	yes	yes	no	yes	no	weaned	13	1.5	female	yes	yes	White	yes	398	272	no	no	yes	yes	yes	no	no	no	no	no	no	no	no
124	18	Winter	yes	no	no	no	yes	no	yes	no	weaned	17	1.5	female	yes	yes	White	yes	550	272	no	no	yes	no	yes	yes	no	no	no	no	no	no	no
124	24	Summer	yes	no	no	no	yes	no	yes	no	weaned	17	1.25	female	yes	yes	White	yes	734	272	no	no	yes	no	no	yes	no	no	no	no	no	no	no
125	1	Autumn	yes	no	no	no	no	no	no	no	Mixed	1	1	female	no	no	White	no	42	283	no	yes	yes	no	no	no	no	no	no	no	no	no	no
125	3	Autumn	yes	no	no	yes	no	no	no	no	Formula	2	1	female	no	no	White	yes	92	283	no	yes	yes	yes	no	no	no	no	no	no	no	no	no
125	6	Winter	yes	no	no	no	no	no	no	no	Formula	2	1	female	yes	no	White	no	178	283	no	yes	yes	no	no	no	no	no	no	no	no	no	no
125	9	Spring	yes	no	no	no	no	yes	no	no	weaned	2	1	female	yes	yes	White	yes	274	283	no	yes	yes	no	no	yes	no	no	no	no	no	no	no
125	12	Autumn	yes	no	no	no	no	yes	no	no	weaned	2	1	female	no	no	White	yes	409	283	no	yes	yes	no	no	no	no	no	no	no	no	no	no
125	18	Winter	yes	no	no	yes	no	yes	no	no	weaned	2	1.33	female	yes	no	White	no	545	283	no	yes	yes	yes	yes	no	no	no	no	no	no	no	no
125	24	NA	yes	no	no	no	no	yes	no	no	weaned	2	1.33	female	NA	NA	White	no	736	283	no	yes	yes	no	NA	NA	NA	NA	NA	NA	NA	NA	NA
126	1	Winter	yes	no	no	no	no	no	yes	no	Mixed	1	0.8	male	yes	no	White	yes	38	292	yes	no	yes	NA	yes	no	no	no	no	no	no	no	no
126	3	Winter	yes	no	no	no	no	no	yes	no	Mixed	3	0.8	male	yes	no	White	yes	99	292	yes	no	yes	NA	yes	no	no	no	no	no	no	no	no
126	4	Spring	yes	no	no	no	no	no	yes	no	Mixed	4	0.8	male	yes	yes	White	no	134	292	yes	no	yes	NA	yes	no	no	no	no	no	no	no	no
126	6	Spring	yes	no	no	no	no	no	yes	no	Formula	4	0.8	male	yes	yes	White	yes	192	292	yes	no	yes	NA	no	yes	no	no	yes	no	no	no	no
126	9	Summer	yes	no	no	no	no	no	yes	no	weaned	4	0.8	male	yes	yes	White	no	268	292	yes	no	yes	NA	yes	yes	no	no	no	no	no	no	no
126	12	Autumn	yes	no	no	no	no	yes	yes	no	weaned	4	0.8	male	yes	yes	White	yes	395	292	yes	no	yes	NA	yes	yes	no	no	no	no	no	no	no
126	18	Spring	yes	no	no	no	no	yes	yes	no	weaned	4	0.8	male	yes	yes	White	no	555	292	yes	no	yes	NA	yes	yes	no	no	no	no	no	no	no
126	24	Autumn	yes	no	no	no	no	yes	yes	no	weaned	4	1.2	male	no	no	White	no	757	292	yes	no	yes	NA	no	no	no	no	no	no	no	no	no
127	1	Summer	yes	no	no	yes	no	no	no	no	Formula	0	1	male	yes	no	White	no	40	282	no	yes	no	yes	no	no	no	no	no	no	no	yes	no
127	3	Autumn	yes	no	no	yes	no	no	no	no	Formula	0	1	male	no	no	White	no	98	282	no	yes	no	yes	no	no	no	no	no	no	no	no	no
127	4	Winter	yes	no	no	no	no	no	no	no	Formula	0	1	male	yes	yes	White	yes	140	282	no	yes	yes	no	yes	no	no	no	yes	no	no	no	no
127	6	Winter	yes	no	no	no	no	no	no	no	Formula	0	1	male	yes	no	White	no	189	282	no	yes	yes	no	no	no	yes	no	no	no	no	no	no
127	9	Spring	yes	no	no	no	no	yes	no	no	weaned	0	1	male	yes	no	White	yes	266	282	no	yes	no	no	yes	no	no	no	no	no	no	no	no
127	12	Autumn	yes	no	no	no	no	yes	no	no	weaned	0	1	male	yes	yes	White	no	413	282	no	yes	no	no	no	yes	no	no	no	no	no	no	no
127	18	Winter	yes	no	no	no	no	yes	no	no	weaned	0	1	male	yes	yes	White	yes	553	282	no	yes	no	no	yes	no	no	no	no	no	no	yes	no
127	24	Summer	yes	no	no	no	no	yes	no	no	weaned	0	1	male	yes	no	White	yes	728	282	no	yes	yes	no	yes	no	no	no	no	no	no	no	no
128	1	Autumn	yes	no	no	no	yes	no	yes	no	Breast	1	0.83	female	no	no	White	no	41	293	no	yes	no	NA	no	no	no	no	no	no	no	no	no
128	3	Winter	yes	no	no	no	yes	no	yes	no	Breast	3	0.83	female	yes	no	White	yes	87	293	no	yes	no	NA	no	no	no	yes	no	no	no	no	no
128	4	Winter	yes	no	no	no	yes	no	yes	no	Breast	4	0.83	female	no	no	White	yes	131	293	no	yes	no	NA	no	no	no	no	no	no	no	no	no
128	6	Spring	yes	no	no	no	yes	no	yes	no	Breast	5	0.63	female	yes	no	White	no	180	293	no	yes	no	NA	no	no	no	no	no	no	no	yes	no
128	9	Summer	yes	no	no	no	yes	no	yes	no	weaned	8	0.83	female	yes	no	White	no	269	293	no	yes	no	NA	yes	no	no	no	no	no	no	no	no
128	12	Autumn	yes	no	no	no	yes	no	yes	no	weaned	12	0.83	female	yes	yes	White	yes	395	293	no	yes	no	NA	yes	no	yes	no	no	no	no	no	no
128	18	Spring	yes	no	no	no	yes	yes	yes	no	weaned	17	0.83	female	no	no	White	yes	544	293	no	yes	no	NA	no	no	no	no	no	no	no	no	no
128	24	Autumn	yes	no	no	no	yes	yes	yes	no	weaned	21	0.83	female	no	no	White	yes	728	293	no	yes	no	NA	no	no	no	no	no	no	no	no	no
129	1	Autumn	no	yes	no	no	no	no	no	no	Breast	1	0.33	male	no	no	Mixed	no	42	293	no	no	yes	no	no	no	no	no	no	no	no	no	no
129	3	Winter	no	yes	no	no	no	no	no	no	Breast	3	0.33	male	no	no	Mixed	no	91	293	no	no	yes	no	no	no	no	no	no	no	no	no	no
129	4	Winter	no	yes	no	no	no	no	no	no	Breast	4	0.33	male	no	no	Mixed	no	133	293	no	no	yes	no	no	no	no	no	no	no	no	no	no
129	6	Spring	no	yes	no	no	no	no	no	yes	Breast	6	0.63	male	no	no	Mixed	yes	190	293	no	no	yes	no	no	no	no	no	no	no	no	no	no
129	9	Summer	no	yes	no	no	no	no	no	yes	weaned	9	0.71	male	no	no	Mixed	no	275	293	no	no	yes	no	no	no	no	no	no	no	no	no	no
129	12	Autumn	no	yes	no	no	no	no	no	yes	weaned	14	0.71	male	no	no	Mixed	no	434	293	no	no	no	no	no	no	no	no	no	no	no	no	no
129	18	Spring	no	yes	no	no	no	no	no	yes	weaned	17	0.71	male	yes	no	Mixed	yes	547	293	no	no	no	no	yes	no	no	no	no	no	no	no	no
129	24	Winter	no	yes	no	no	no	no	no	yes	weaned	20	0.67	male	no	no	Mixed	no	808	293	no	no	no	no	no	no	no	no	no	no	no	no	no
130	1	Autumn	no	no	no	no	yes	no	yes	no	Breast	1	0.75	female	no	no	Other	no	41	291	no	no	yes	no	no	no	no	no	no	no	no	no	no
130	6	Winter	no	no	no	no	yes	no	yes	no	Breast	6	0.75	female	no	no	Other	no	186	291	no	no	yes	no	no	no	no	no	no	no	no	no	no
130	9	Spring	no	no	no	no	yes	no	yes	no	weaned	8	0.75	female	yes	no	Other	yes	272	291	no	no	yes	no	no	no	no	no	no	no	no	no	no
130	12	Autumn	no	no	no	no	yes	yes	yes	no	weaned	13	0.75	female	yes	yes	Other	yes	418	291	no	no	yes	no	yes	no	no	no	no	no	yes	no	no
130	18	Winter	no	no	no	yes	yes	yes	yes	no	weaned	14	0.75	female	yes	yes	Other	yes	566	291	no	no	yes	yes	yes	no	no	no	no	no	no	no	no
130	24	Winter	no	no	no	no	yes	yes	yes	no	weaned	14	0.75	female	yes	no	Other	no	861	291	no	no	no	no	yes	no	no	no	no	no	no	no	no
131	1	Autumn	yes	no	no	no	no	no	yes	no	Mixed	1	0.6	male	no	no	Other	no	42	284	no	no	no	no	no	no	no	no	no	no	no	no	no
131	3	Winter	yes	no	no	no	no	no	yes	no	Mixed	3	0.6	male	yes	yes	Other	yes	95	284	no	no	no	no	yes	no	no	yes	no	no	no	no	no
131	4	Winter	yes	no	no	no	no	no	yes	no	Mixed	4	0.6	male	no	no	Other	no	134	284	no	no	no	no	no	no	no	no	no	no	no	no	no
131	6	Spring	yes	no	no	no	no	no	yes	no	Formula	5	0.6	male	yes	no	Other	no	182	284	no	no	yes	no	yes	no	no	no	no	no	no	no	no
131	9	Summer	yes	no	no	yes	no	no	yes	no	weaned	5	0.6	male	yes	yes	Other	yes	273	284	no	no	yes	yes	no	yes	no	no	yes	no	no	no	no
131	12	Autumn	yes	no	no	no	no	no	yes	no	weaned	5	0.6	male	yes	no	Other	no	395	284	no	no	yes	no	yes	no	no	no	no	no	no	no	no
131	18	Spring	yes	no	no	no	no	no	yes	no	weaned	5	0.6	male	yes	no	Other	no	548	284	no	no	yes	no	no	no	no	no	no	no	no	no	no
131	24	Summer	yes	no	no	no	no	no	yes	no	weaned	5	0.38	male	no	no	Other	no	725	284	no	no	yes	no	no	no	no	no	no	no	no	no	no
132	1	Autumn	yes	no	no	no	no	no	no	no	Breast	1	0.67	female	yes	no	White	no	41	291	no	no	no	NA	yes	no	no	no	no	no	no	no	no
132	3	Autumn	yes	no	no	no	no	no	no	no	Breast	3	0.67	female	no	no	White	no	91	291	no	no	no	NA	no	no	no	no	no	no	no	no	no
132	4	Winter	yes	no	no	no	no	no	no	no	Breast	4	0.67	female	yes	no	White	no	131	291	no	no	no	NA	yes	no	no	no	no	no	no	no	no
132	6	Winter	yes	no	no	no	no	no	no	no	Mixed	6	0.67	female	no	no	White	no	184	291	no	no	no	NA	no	no	no	no	no	no	no	no	no
132	9	Spring	yes	no	no	no	no	no	no	no	weaned	8	0.67	female	no	no	White	no	253	291	no	no	no	NA	no	no	no	no	no	no	no	no	no
132	12	NA	yes	no	no	no	no	no	no	no	weaned	11	0.67	female	NA	NA	White	no	391	291	no	no	no	NA	NA	NA	NA	NA	NA	NA	NA	NA	NA
132	18	NA	yes	no	no	no	no	yes	no	no	weaned	11	0.67	female	NA	NA	White	no	544	291	no	no	no	NA	NA	NA	NA	NA	NA	NA	NA	NA	NA
132	24	NA	yes	no	no	no	no	yes	no	no	weaned	11	0.67	female	NA	NA	White	no	903	291	no	yes	no	NA	NA	NA	NA	NA	NA	NA	NA	NA	NA
133	1	Autumn	no	no	no	no	no	no	no	no	Breast	1	1.33	female	no	no	White	no	43	291	no	no	no	no	no	no	no	no	no	no	no	no	no
133	3	Winter	no	no	no	no	no	no	no	no	Breast	3	1.33	female	no	no	White	no	87	291	no	no	no	no	no	no	no	no	no	no	no	no	no
133	4	Winter	no	no	no	no	no	no	no	no	Breast	4	1.33	female	no	no	White	no	134	291	no	no	no	no	no	no	no	no	no	no	no	no	no
133	6	Spring	no	no	no	no	no	no	no	no	Breast	5	1.33	female	yes	no	White	no	181	291	no	no	yes	no	no	no	no	no	no	no	yes	no	no
133	9	Summer	no	no	no	no	no	no	no	no	weaned	9	1	female	no	no	White	no	301	291	no	no	yes	no	no	no	no	no	no	no	no	no	no
133	12	Winter	no	no	no	yes	no	no	no	no	weaned	15	1	female	yes	no	White	yes	462	291	no	no	yes	yes	no	no	no	yes	no	no	no	no	no
133	18	Spring	no	no	no	no	no	no	no	no	weaned	17	1	female	no	no	White	no	545	291	no	no	yes	no	no	no	no	no	no	no	no	no	no
133	24	Winter	no	no	no	yes	no	yes	no	no	weaned	26	1.33	female	yes	yes	White	yes	813	291	no	no	no	yes	yes	yes	no	no	yes	no	no	no	no
134	1	Autumn	yes	no	no	no	no	no	yes	yes	Breast	1	0.2	male	no	no	White	no	41	288	no	no	no	no	no	no	no	no	no	no	no	no	no
134	3	Autumn	yes	no	no	no	no	no	yes	yes	Breast	3	0.2	male	yes	no	White	yes	90	288	no	no	no	no	yes	no	no	no	no	no	no	no	no
134	4	Winter	yes	no	no	no	no	no	yes	yes	Breast	4	0.2	male	yes	yes	White	yes	132	288	no	no	no	no	yes	no	no	yes	no	no	no	no	no
134	6	Winter	yes	no	no	no	no	no	yes	yes	Breast	6	0.2	male	no	no	White	yes	183	288	no	no	no	no	no	no	no	no	no	no	no	no	no
134	9	Spring	yes	no	no	no	no	no	yes	yes	weaned	9	0.2	male	yes	no	White	yes	275	288	no	no	no	no	yes	no	no	no	no	no	no	no	no
134	12	Summer	yes	no	no	no	no	yes	yes	yes	weaned	12	0.2	male	yes	yes	White	no	385	288	no	no	no	no	yes	yes	no	no	no	no	no	no	no
134	18	Winter	yes	no	no	no	no	yes	yes	yes	weaned	17	0.2	male	no	no	White	yes	547	288	no	no	no	no	no	no	no	no	no	no	no	no	no
134	24	Summer	yes	no	no	no	no	yes	yes	yes	weaned	23	0.8	male	yes	no	White	yes	722	288	no	no	no	no	yes	no	no	no	no	no	no	no	no
135	1	Summer	yes	no	no	no	yes	no	no	yes	Mixed	1	0.75	female	no	no	Mixed	no	41	260	no	yes	yes	no	no	no	no	no	no	no	no	no	no
135	3	Autumn	yes	no	no	no	yes	no	no	yes	Mixed	3	0.75	female	yes	no	Mixed	no	91	260	no	yes	yes	no	yes	no	no	no	no	no	no	no	no
135	4	Autumn	yes	no	no	yes	yes	no	no	yes	Formula	4	0.75	female	yes	no	Mixed	no	132	260	no	yes	yes	yes	yes	no	no	no	no	no	no	no	no
135	6	Winter	yes	no	no	no	yes	no	no	yes	Formula	3	0.75	female	yes	yes	Mixed	no	180	260	no	yes	yes	no	yes	no	no	no	no	no	no	no	no
135	9	Spring	yes	no	no	no	yes	no	no	yes	weaned	3	1	female	yes	yes	Mixed	yes	267	260	no	yes	yes	no	yes	yes	no	no	no	no	no	no	no
135	12	Autumn	yes	no	no	no	yes	yes	no	no	weaned	3	1	female	yes	yes	Mixed	no	436	260	no	yes	yes	no	yes	no	no	no	no	no	no	no	no
135	18	Winter	yes	no	no	yes	yes	yes	no	no	weaned	3	1	female	yes	no	Mixed	no	554	260	no	yes	yes	yes	no	no	no	no	no	no	no	yes	no
135	24	Summer	yes	no	no	no	yes	yes	no	no	weaned	3	1	female	yes	no	Mixed	no	742	260	no	yes	yes	no	yes	no	no	no	no	no	no	no	no
136	1	Summer	yes	no	no	no	no	no	yes	no	Breast	1	0.86	male	yes	no	Mixed	no	41	282	no	no	no	NA	yes	no	no	no	no	no	no	no	no
136	3	Autumn	yes	no	no	no	no	no	yes	no	Breast	3	0.86	male	no	no	Mixed	no	89	282	no	no	no	NA	no	no	no	no	no	no	no	no	no
136	4	Autumn	yes	no	no	no	no	no	yes	no	Breast	4	0.86	male	no	no	Mixed	yes	133	282	no	no	no	NA	no	no	no	no	no	no	no	no	no
136	6	Winter	yes	no	no	no	no	no	yes	no	Breast	5	0.86	male	yes	no	Mixed	yes	180	282	no	no	no	NA	no	no	no	yes	no	no	no	no	no
136	9	Spring	yes	no	no	no	no	no	yes	no	weaned	7	1.5	male	yes	yes	Mixed	yes	271	282	no	no	no	NA	yes	no	no	no	no	no	no	no	no
136	12	Autumn	yes	no	no	no	no	no	yes	no	weaned	14	1.5	male	no	no	Mixed	no	448	282	no	no	no	NA	no	no	no	no	no	no	no	no	no
136	18	Winter	yes	no	no	no	no	no	yes	no	weaned	18	1.5	male	no	no	Mixed	yes	550	282	no	no	no	NA	no	no	no	no	no	no	no	no	no
136	24	Summer	yes	no	no	no	no	no	yes	yes	weaned	24	1.75	male	yes	no	Mixed	no	733	282	no	no	no	NA	yes	no	no	no	no	no	no	no	no
137	1	Autumn	yes	no	no	no	yes	no	no	no	Formula	1	1.33	male	yes	no	White	yes	47	285	no	yes	no	NA	yes	no	no	no	no	no	no	no	no
137	3	Winter	yes	no	no	no	yes	no	no	no	Formula	1	1.33	male	yes	yes	White	yes	88	285	no	yes	no	NA	yes	no	no	no	no	no	no	no	no
137	4	Winter	yes	no	no	no	yes	no	no	no	Formula	1	1.33	male	yes	no	White	no	135	285	no	yes	no	NA	yes	no	no	no	no	no	no	no	no
137	6	Spring	yes	no	no	no	yes	no	no	no	Formula	1	1.33	male	no	no	White	no	180	285	no	yes	no	NA	no	no	no	no	no	no	no	no	no
137	9	Summer	yes	no	no	yes	yes	yes	no	no	weaned	1	1.33	male	yes	yes	White	no	300	285	no	yes	no	NA	yes	yes	no	no	no	no	no	no	no
137	12	Winter	yes	no	no	no	yes	yes	no	no	weaned	1	1.33	male	yes	no	White	yes	454	285	no	yes	no	NA	no	yes	no	no	no	no	no	no	no
137	18	Spring	yes	no	no	no	yes	yes	no	no	weaned	1	1.33	male	yes	no	White	yes	556	285	no	yes	no	NA	yes	no	no	no	no	no	no	no	no
137	24	Winter	yes	no	no	yes	yes	yes	no	no	weaned	1	1.33	male	no	no	White	no	846	285	no	yes	no	NA	no	no	no	no	no	no	no	no	no
138	1	Summer	no	no	no	no	yes	no	yes	no	Mixed	1	1	male	yes	no	White	yes	39	269	yes	yes	no	no	yes	no	no	no	no	no	no	no	no
138	3	Autumn	no	no	no	no	yes	no	yes	no	Formula	3	1	male	yes	no	White	no	93	269	yes	yes	no	no	yes	no	no	no	no	no	no	no	no
138	4	Winter	no	no	no	no	yes	no	yes	no	Formula	3	1	male	yes	no	White	yes	140	269	yes	yes	no	no	yes	no	no	no	no	no	no	no	no
138	6	Winter	no	no	no	no	yes	no	yes	no	Formula	3	1	male	no	no	White	no	184	269	yes	yes	no	no	no	no	no	no	no	no	no	no	no
138	9	Spring	no	no	no	no	yes	no	yes	no	weaned	3	1	male	no	no	White	yes	275	269	yes	yes	no	no	no	no	no	no	no	no	no	no	no
138	12	Summer	no	no	no	no	yes	no	yes	no	weaned	3	1	male	no	no	White	no	396	269	yes	yes	no	no	no	no	no	no	no	no	no	no	no
138	18	Winter	no	no	no	no	yes	no	yes	no	weaned	3	1	male	yes	no	White	yes	550	269	yes	yes	no	no	no	yes	no	no	no	no	no	no	no
138	24	Summer	no	no	no	no	yes	no	yes	no	weaned	3	1	male	yes	no	White	yes	739	269	yes	yes	no	no	no	yes	no	no	no	no	no	no	no
139	1	Summer	yes	no	no	no	yes	no	no	yes	Formula	0	1	male	no	no	White	no	40	283	no	no	yes	no	no	no	no	no	no	no	no	no	no
139	3	Autumn	yes	no	no	no	yes	no	no	yes	Formula	0	1	male	no	no	White	no	89	283	no	no	yes	no	no	no	no	no	no	no	no	no	no
139	4	Autumn	yes	no	no	no	yes	no	no	yes	Formula	0	1	male	no	no	White	no	139	283	no	no	yes	no	no	no	no	no	no	no	no	no	no
139	6	Winter	yes	no	no	no	yes	no	no	yes	Formula	0	1	male	yes	no	White	no	180	283	no	no	yes	no	no	no	no	yes	no	no	no	no	no
139	9	Spring	yes	no	no	no	yes	no	no	yes	weaned	0	1	male	no	no	White	yes	286	283	no	no	yes	no	no	no	no	no	no	no	no	no	no
139	12	Summer	yes	no	no	no	yes	yes	no	yes	weaned	0	1	male	yes	no	White	yes	420	283	no	no	yes	no	yes	no	no	no	no	no	no	no	no
139	18	Winter	yes	no	no	yes	yes	yes	no	yes	weaned	0	1	male	yes	no	White	no	602	283	no	no	yes	yes	no	no	no	no	no	no	no	yes	no
139	24	Summer	yes	no	no	no	yes	no	no	no	weaned	0	0.8	male	no	no	White	no	733	283	no	no	yes	no	no	no	no	no	no	no	no	no	no
140	1	Summer	yes	no	no	no	yes	no	yes	yes	Breast	1	0.4	male	yes	no	White	no	43	290	yes	no	no	no	yes	no	no	no	no	no	no	no	no
140	6	Winter	yes	no	no	no	yes	no	yes	yes	Mixed	6	0.6	male	yes	no	White	yes	185	290	yes	no	yes	no	yes	no	no	no	no	no	no	no	no
140	9	Spring	yes	no	no	no	yes	no	yes	yes	weaned	6	0.6	male	no	no	White	no	279	290	yes	no	yes	no	no	no	no	no	no	no	no	no	no
140	12	Autumn	yes	no	no	no	yes	no	yes	yes	weaned	6	0.6	male	yes	yes	White	yes	455	290	yes	no	yes	no	yes	yes	no	no	no	no	no	no	no
140	18	Winter	yes	no	no	no	yes	no	yes	yes	weaned	6	0.6	male	yes	yes	White	yes	554	290	yes	no	yes	no	yes	yes	no	no	no	no	no	no	no
140	24	Summer	yes	no	no	no	yes	yes	yes	yes	weaned	6	0.6	male	no	no	White	no	735	290	yes	no	yes	no	no	no	no	no	no	no	no	no	no
141	1	Autumn	yes	no	no	no	yes	no	yes	no	Breast	1	1	male	yes	no	Black/Black British	yes	44	274	no	no	no	no	yes	no	no	no	no	no	no	no	no
141	3	Autumn	yes	no	no	no	yes	no	yes	yes	Mixed	3	0.75	male	yes	no	Black/Black British	no	91	274	no	no	no	no	yes	no	no	no	no	no	no	no	no
141	4	Winter	yes	no	no	no	yes	no	yes	yes	Mixed	4	0.75	male	yes	no	Black/Black British	no	142	274	no	no	no	no	yes	no	no	no	no	no	no	no	no
141	6	Winter	yes	no	no	no	yes	no	yes	no	Mixed	5	1	male	yes	yes	Black/Black British	no	182	274	no	no	no	no	yes	no	no	no	no	no	no	no	no
141	9	Spring	yes	no	no	no	yes	no	yes	yes	weaned	9	0.75	male	yes	no	Black/Black British	yes	275	274	no	no	no	no	no	yes	no	no	no	no	no	no	no
141	12	Autumn	yes	no	no	no	yes	no	yes	yes	weaned	12	0.75	male	yes	no	Black/Black British	no	447	274	no	no	no	no	yes	no	no	no	no	no	no	no	no
141	18	Spring	yes	no	no	no	yes	no	yes	no	weaned	12	0.75	male	yes	yes	Black/Black British	no	566	274	no	no	no	no	no	yes	no	no	no	yes	no	no	no
141	24	Winter	yes	no	no	no	yes	no	yes	no	weaned	12	0.25	male	yes	no	Black/Black British	no	883	274	no	no	no	no	no	yes	no	no	no	no	no	no	no
142	1	Autumn	yes	no	no	no	yes	no	no	no	Breast	1	1	male	no	no	White	no	46	273	no	no	no	no	no	no	no	no	no	no	no	no	no
142	3	Autumn	yes	no	no	no	yes	no	no	no	Breast	3	1	male	no	no	White	no	96	273	no	no	no	no	no	no	no	no	no	no	no	no	no
142	4	Winter	yes	no	no	no	yes	no	no	no	Breast	4	1	male	no	no	White	yes	137	273	no	no	no	no	no	no	no	no	no	no	no	no	no
142	6	Winter	yes	no	no	no	yes	no	no	no	Mixed	5	1	male	yes	no	White	yes	182	273	no	no	no	no	yes	no	no	no	no	no	no	no	no
142	9	Spring	yes	no	no	no	yes	no	no	no	weaned	8	1	male	yes	no	White	no	283	273	no	no	no	no	no	no	no	no	no	no	no	no	no
142	12	Summer	yes	no	no	no	yes	yes	no	no	weaned	8	1	male	yes	yes	White	yes	403	273	no	no	no	no	yes	yes	no	no	no	no	no	no	no
142	18	Winter	yes	no	no	no	yes	yes	no	no	weaned	8	1	male	yes	yes	White	yes	547	273	no	no	no	no	yes	yes	no	no	no	no	no	no	no
142	24	Summer	yes	no	no	no	yes	yes	no	no	weaned	8	1	male	yes	no	White	no	731	273	no	no	no	no	yes	no	no	no	no	no	no	no	no
143	1	Autumn	no	no	no	no	no	no	no	no	Formula	1	0.67	male	yes	no	Mixed	no	42	280	no	no	yes	no	no	yes	no	no	no	no	no	no	no
143	3	Autumn	no	no	no	no	no	no	no	no	Formula	1	0.67	male	no	no	Mixed	no	93	280	no	no	yes	no	no	no	no	no	no	no	no	no	no
143	4	Winter	no	no	no	no	no	no	no	no	Formula	1	0.67	male	yes	no	Mixed	no	134	280	no	no	yes	no	yes	no	no	no	no	no	no	no	no
143	6	Winter	no	no	no	no	no	no	no	no	Formula	1	0.67	male	yes	no	Mixed	no	183	280	no	no	yes	no	yes	no	no	no	no	no	no	no	no
143	9	Spring	no	no	no	no	no	no	no	no	weaned	1	0.67	male	yes	no	Mixed	yes	291	280	no	no	yes	no	yes	no	no	no	no	no	no	no	no
143	12	Summer	no	no	no	no	no	no	no	yes	weaned	1	1	male	yes	no	Mixed	yes	394	280	no	no	yes	no	yes	no	no	no	no	no	no	no	no
143	18	Winter	no	no	no	no	no	no	no	yes	weaned	1	1	male	yes	no	Mixed	yes	547	280	no	no	no	no	yes	no	no	no	no	no	no	no	no
143	24	Summer	no	no	no	no	no	no	no	yes	weaned	1	1.5	male	yes	no	Mixed	no	732	280	no	no	no	no	yes	no	no	no	no	no	no	no	no
144	1	Autumn	no	no	no	no	no	no	yes	no	Mixed	1	0.8	female	yes	no	White	yes	44	267	no	no	no	no	yes	no	no	no	no	no	no	no	no
144	3	Winter	no	no	no	no	no	no	yes	no	Mixed	3	0.8	female	yes	yes	White	no	92	267	no	no	no	no	no	no	no	no	no	no	no	yes	no
144	4	Winter	no	no	no	no	no	no	yes	no	Formula	3	0.8	female	yes	yes	White	no	134	267	no	no	no	no	yes	yes	no	no	no	no	no	no	no
144	6	Spring	no	no	no	no	no	no	yes	no	Formula	3	0.8	female	yes	no	White	no	182	267	no	no	no	no	no	yes	no	no	no	no	no	no	no
144	9	Summer	no	no	no	no	no	no	yes	no	weaned	3	0.8	female	yes	yes	White	yes	274	267	no	no	no	no	yes	yes	no	no	no	no	no	no	no
144	12	Autumn	no	no	no	no	no	no	yes	no	weaned	3	0.8	female	yes	no	White	no	393	267	no	no	no	no	no	yes	no	no	no	no	no	no	no
144	18	Spring	no	no	no	no	no	no	yes	no	weaned	3	1.6	female	yes	no	White	yes	548	267	no	no	no	no	yes	no	no	no	no	no	no	no	no
144	24	Autumn	no	no	no	no	no	no	yes	no	weaned	3	1.6	female	no	no	White	no	696	267	no	no	no	no	no	no	no	no	no	no	no	no	no
145	1	Autumn	no	no	no	no	no	no	yes	no	Mixed	1	0.8	male	yes	no	White	yes	44	267	no	no	no	no	yes	no	no	no	no	no	no	no	no
145	3	Winter	no	no	no	no	no	no	yes	no	Mixed	3	0.8	male	yes	no	White	no	92	267	no	no	no	no	no	no	no	no	no	no	no	yes	no
145	4	Winter	no	no	no	no	no	no	yes	no	Formula	3	0.8	male	no	no	White	no	134	267	no	no	no	no	no	no	no	no	no	no	no	no	no
145	6	Spring	no	no	no	no	no	no	yes	no	Formula	3	0.8	male	no	no	White	no	182	267	no	no	no	no	no	no	no	no	no	no	no	no	no
145	9	Summer	no	no	no	no	no	no	yes	no	weaned	3	0.8	male	yes	no	White	yes	274	267	no	no	no	no	yes	no	no	no	no	no	no	no	no
145	12	Autumn	no	no	no	no	no	no	yes	no	weaned	3	0.8	male	yes	no	White	no	393	267	no	no	no	no	no	yes	no	no	no	no	no	no	no
145	18	Spring	no	no	no	no	no	no	yes	no	weaned	3	1.6	male	yes	no	White	yes	548	267	no	no	no	no	yes	no	no	no	no	no	no	no	no
145	24	Autumn	no	no	no	no	no	no	yes	no	weaned	3	1.6	male	no	no	White	no	696	267	no	no	no	no	no	no	no	no	no	no	no	no	no
146	1	Winter	yes	no	no	no	no	no	yes	no	Mixed	1	0.43	female	no	no	Black/Black British	yes	39	279	no	no	no	no	no	no	no	no	no	no	no	no	no
146	3	Winter	yes	no	no	no	no	no	yes	no	Breast	3	0.43	female	yes	no	Black/Black British	no	91	279	no	no	no	no	no	no	no	no	no	yes	no	no	no
146	4	Spring	yes	no	no	no	no	no	yes	no	Mixed	4	0.43	female	yes	yes	Black/Black British	yes	132	279	no	no	no	no	yes	no	no	no	no	no	no	yes	no
146	6	Spring	yes	no	no	no	no	no	yes	no	weaned	6	0.43	female	yes	no	Black/Black British	no	188	279	no	no	no	no	no	no	no	no	no	no	no	no	no
146	9	NA	yes	no	no	yes	no	no	yes	no	weaned	8	0.43	female	NA	NA	Black/Black British	yes	270	279	no	no	no	yes	NA	NA	NA	NA	NA	NA	NA	NA	NA
146	12	Winter	yes	no	no	no	no	yes	yes	no	weaned	13	0.43	female	yes	no	Black/Black British	yes	407	279	no	no	no	no	no	no	yes	no	no	no	no	no	no
146	18	Spring	yes	no	no	no	no	no	yes	no	weaned	17	0.43	female	yes	yes	Black/Black British	no	545	279	no	no	no	no	yes	yes	no	no	no	no	no	no	no
146	24	Autumn	yes	no	no	yes	no	yes	yes	no	weaned	17	0.43	female	yes	yes	Black/Black British	yes	755	279	no	no	no	yes	yes	no	no	no	no	no	no	no	no
147	1	Summer	no	yes	no	no	no	no	no	yes	Breast	1	0.67	female	no	no	White	no	42	288	no	no	no	no	no	no	no	no	no	no	no	no	no
147	3	Autumn	no	yes	no	no	no	no	no	yes	Breast	3	0.67	female	yes	no	White	no	89	288	no	no	no	no	yes	no	no	no	no	no	no	no	no
147	6	Winter	no	yes	no	no	no	no	no	yes	Breast	6	0.67	female	no	no	White	no	205	288	no	no	no	no	no	no	no	no	no	no	no	no	no
147	9	Spring	no	yes	no	no	no	no	no	yes	weaned	6	0.67	female	yes	no	White	no	271	288	no	no	no	no	yes	no	no	no	no	no	no	no	no
147	12	Summer	no	yes	no	no	no	no	no	yes	weaned	6	0.67	female	no	no	White	no	383	288	no	no	no	no	no	no	no	no	no	no	no	no	no
147	18	Winter	no	yes	no	no	no	no	no	yes	weaned	6	0.67	female	yes	no	White	yes	545	288	no	no	no	no	yes	no	no	no	no	no	no	no	no
147	24	Summer	no	yes	no	no	no	no	no	yes	weaned	6	0.67	female	yes	no	White	no	782	288	no	no	no	no	no	no	no	no	no	no	no	no	no
148	1	Summer	yes	no	no	no	no	no	no	yes	Formula	0	0.6	male	no	no	White	no	41	287	no	no	yes	no	no	no	no	no	no	no	no	no	no
148	3	Autumn	yes	no	no	no	no	no	no	yes	Formula	0	0.6	male	yes	no	White	no	105	287	no	no	yes	no	yes	no	no	no	no	no	no	no	no
148	4	Autumn	yes	no	no	no	no	no	no	yes	Formula	0	0.6	male	yes	no	White	no	140	287	no	no	yes	no	yes	no	no	no	no	no	no	no	no
148	6	Winter	yes	no	no	no	no	no	no	yes	Formula	0	0.6	male	yes	no	White	no	181	287	no	no	no	no	yes	no	no	no	no	no	no	no	no
148	9	Spring	yes	no	no	no	no	no	no	yes	weaned	0	0.6	male	no	no	White	no	269	287	no	no	no	no	no	no	no	no	no	no	no	no	no
148	12	Summer	yes	no	no	no	no	no	no	yes	weaned	0	0.6	male	yes	yes	White	no	415	287	no	no	no	no	yes	no	no	no	no	no	no	no	no
148	18	Winter	yes	no	no	no	no	no	no	yes	weaned	0	0.67	male	yes	no	White	yes	543	287	no	no	no	no	yes	no	no	no	no	no	no	no	no
148	24	Summer	yes	no	no	no	no	no	no	no	weaned	0	0.67	male	no	no	White	no	731	287	no	no	no	no	no	no	no	no	no	no	no	no	no
149	1	Autumn	yes	yes	no	no	no	no	no	yes	Breast	1	0.67	female	no	no	White	no	41	288	yes	no	no	no	no	no	no	no	no	no	no	no	no
149	3	Autumn	yes	yes	no	no	no	no	no	yes	Breast	3	0.67	female	no	no	White	yes	89	288	yes	no	no	no	no	no	no	no	no	no	no	no	no
149	4	Winter	yes	yes	no	no	no	no	no	yes	Breast	4	0.67	female	no	no	White	no	129	288	yes	no	no	no	no	no	no	no	no	no	no	no	no
149	6	Winter	yes	yes	no	no	no	no	no	yes	Breast	6	0.67	female	no	no	White	no	187	288	yes	no	no	no	no	no	no	no	no	no	no	no	no
149	9	Summer	yes	yes	no	no	no	no	no	yes	weaned	9	1	female	no	no	White	no	298	288	yes	no	no	no	no	no	no	no	no	no	no	no	no
149	12	Summer	yes	yes	no	no	no	no	no	yes	weaned	11	1.2	female	yes	no	White	no	356	288	yes	no	no	no	no	yes	no	no	no	no	no	no	no
149	18	NA	yes	yes	no	no	no	no	no	yes	weaned	18	1	female	NA	NA	White	no	555	288	yes	no	no	no	NA	NA	NA	NA	NA	NA	NA	NA	NA
149	24	NA	yes	yes	no	no	no	no	no	yes	weaned	27	1	female	NA	NA	White	no	841	288	yes	no	no	no	NA	NA	NA	NA	NA	NA	NA	NA	NA
150	1	Autumn	yes	no	no	no	no	no	yes	yes	Formula	0	0.75	male	no	no	White	no	41	277	no	no	yes	no	no	no	no	no	no	no	no	no	no
150	3	Winter	yes	no	no	no	no	no	yes	yes	Formula	0	0.67	male	no	no	White	no	87	277	no	no	yes	no	no	no	no	no	no	no	no	no	no
150	4	Winter	yes	no	no	no	no	no	yes	yes	Formula	0	0.67	male	no	no	White	no	135	277	no	no	yes	no	no	no	no	no	no	no	no	no	no
150	6	Spring	yes	no	no	no	no	no	yes	yes	Formula	0	0.67	male	no	no	White	no	183	277	no	no	yes	no	no	no	no	no	no	no	no	no	no
150	9	Summer	yes	no	no	no	no	no	yes	yes	weaned	0	0.67	male	yes	no	White	yes	272	277	no	no	yes	no	yes	no	no	no	no	no	no	no	no
150	12	Autumn	yes	no	no	no	no	no	yes	yes	weaned	0	0.67	male	no	no	White	no	395	277	no	no	yes	no	no	no	no	no	no	no	no	no	no
150	18	Spring	yes	no	no	no	no	no	yes	yes	weaned	0	0.67	male	yes	yes	White	yes	549	277	no	no	yes	no	yes	no	no	no	no	no	no	no	no
150	24	Autumn	yes	no	no	yes	no	no	yes	yes	weaned	0	0.56	male	no	no	White	no	724	277	no	no	yes	yes	no	no	no	no	no	no	no	no	no
151	1	Autumn	yes	no	no	no	no	no	no	no	Breast	1	1	female	no	no	White	no	41	287	no	no	no	no	no	no	no	no	no	no	no	no	no
151	3	Winter	yes	no	no	no	no	no	no	no	Breast	3	1	female	no	no	White	no	81	287	no	no	no	no	no	no	no	no	no	no	no	no	no
151	4	Winter	yes	no	no	no	no	no	no	no	Breast	4	1	female	no	no	White	no	132	287	no	no	no	no	no	no	no	no	no	no	no	no	no
151	6	Spring	yes	no	no	no	no	no	no	no	Breast	6	1	female	yes	yes	White	yes	188	287	no	no	no	no	yes	yes	no	no	no	no	no	no	no
151	9	Summer	yes	no	no	no	no	yes	no	no	weaned	8	1	female	yes	yes	White	yes	282	287	no	no	no	no	yes	yes	no	no	no	no	no	no	no
151	12	Autumn	yes	no	no	yes	no	yes	no	no	weaned	8	1	female	no	no	White	yes	408	287	no	no	no	yes	no	no	no	no	no	no	no	no	no
151	18	Spring	yes	no	no	no	no	yes	no	no	weaned	8	1	female	yes	no	White	yes	541	287	no	no	no	no	yes	no	no	no	no	no	no	no	no
151	24	Autumn	yes	no	no	no	no	yes	no	no	weaned	8	1	female	no	no	White	no	751	287	no	no	no	no	no	no	no	no	no	no	no	no	no
152	1	Autumn	yes	no	no	no	no	no	yes	yes	Mixed	1	0.8	female	no	no	Asian/Asian British	no	41	281	no	no	no	no	no	no	no	no	no	no	no	no	no
152	3	Autumn	yes	no	no	no	no	no	yes	yes	Breast	3	0.8	female	yes	no	Asian/Asian British	yes	104	281	no	no	no	no	yes	no	no	no	no	no	no	no	no
152	6	Winter	yes	no	no	no	no	no	yes	yes	Formula	6	0.8	female	no	no	Asian/Asian British	no	198	281	no	no	yes	no	no	no	no	no	no	no	no	no	no
152	9	Spring	yes	no	no	no	no	no	yes	yes	weaned	6	0.57	female	yes	no	Asian/Asian British	no	280	281	no	no	yes	no	yes	no	no	no	no	no	no	no	no
152	12	Autumn	yes	no	no	no	no	no	yes	yes	weaned	6	0.57	female	no	no	Asian/Asian British	no	403	281	no	no	yes	no	no	no	no	no	no	no	no	no	no
152	18	Winter	yes	no	no	no	no	no	yes	yes	weaned	6	0.57	female	no	no	Asian/Asian British	no	553	281	no	no	yes	no	no	no	no	no	no	no	no	no	no
152	24	Summer	yes	no	no	no	no	no	yes	yes	weaned	6	0.8	female	no	no	Asian/Asian British	no	751	281	no	no	yes	no	no	no	no	no	no	no	no	no	no
153	1	Autumn	yes	no	no	no	yes	no	yes	no	Breast	1	0.5	male	yes	yes	Mixed	yes	42	280	no	no	no	no	yes	no	yes	no	no	no	no	no	no
153	3	Winter	yes	no	no	no	yes	no	yes	no	Breast	3	0.5	male	yes	no	Mixed	yes	92	280	no	no	no	no	yes	no	no	no	no	no	no	no	no
153	4	Winter	yes	no	no	no	yes	no	yes	no	Breast	4	0.5	male	no	no	Mixed	yes	134	280	no	no	no	no	no	no	no	no	no	no	no	no	no
153	6	Spring	yes	no	no	no	yes	no	yes	no	Breast	6	0.5	male	yes	no	Mixed	no	197	280	no	no	no	no	yes	no	no	no	no	no	no	no	no
153	9	Summer	yes	no	no	no	yes	no	yes	no	weaned	8	0.5	male	no	no	Mixed	no	274	280	no	no	no	no	no	no	no	no	no	no	no	no	no
153	12	Autumn	yes	no	no	yes	yes	no	yes	no	weaned	13	0.5	male	yes	no	Mixed	yes	413	280	no	no	no	yes	yes	no	no	no	no	no	no	no	no
153	18	Spring	yes	no	no	no	yes	no	yes	no	weaned	18	0.5	male	no	no	Mixed	yes	554	280	no	no	no	no	no	no	no	no	no	no	no	no	no
153	24	Autumn	yes	no	no	no	yes	no	yes	no	weaned	24	0.5	male	no	no	Mixed	no	757	280	no	no	no	no	no	no	no	no	no	no	no	no	no
154	1	Summer	yes	no	yes	no	no	no	no	no	Breast	1	1.33	male	no	no	White	no	40	294	yes	yes	yes	no	no	no	no	no	no	no	no	no	no
154	3	Autumn	yes	no	yes	no	no	no	no	no	Breast	3	1.33	male	yes	no	White	no	96	294	yes	yes	no	no	yes	no	no	no	no	no	no	no	no
154	4	Autumn	yes	no	yes	no	no	no	no	no	Mixed	4	1.33	male	yes	no	White	yes	134	294	yes	yes	no	no	yes	no	no	no	no	no	no	no	no
154	6	Winter	yes	no	yes	no	no	no	no	no	Formula	5	1.33	male	yes	no	White	no	183	294	yes	yes	no	no	yes	no	no	no	no	no	no	no	no
154	9	Spring	yes	no	yes	no	no	yes	no	no	weaned	9	1.33	male	yes	yes	White	yes	275	294	yes	yes	no	no	yes	no	no	no	no	no	no	no	no
154	12	Autumn	yes	no	yes	no	no	yes	no	no	weaned	14	1.33	male	yes	no	White	yes	435	294	yes	yes	no	no	yes	no	no	no	no	no	no	no	no
154	18	Winter	yes	no	yes	no	no	yes	no	no	weaned	18	1.33	male	yes	no	White	yes	570	294	yes	yes	no	no	yes	no	no	no	no	no	no	no	no
154	24	Summer	yes	no	yes	no	no	yes	no	no	weaned	24	2.67	male	no	no	White	no	747	294	yes	yes	no	no	no	no	no	no	no	no	no	no	no
155	1	Summer	yes	no	no	yes	no	no	no	no	Mixed	1	0.67	female	no	no	White	no	42	288	no	no	yes	yes	no	no	no	no	no	no	no	no	no
155	3	Autumn	yes	no	no	no	no	no	no	no	Formula	2	0.67	female	no	no	White	yes	114	288	no	no	yes	no	no	no	no	no	no	no	no	no	no
155	4	Winter	yes	no	no	no	no	no	no	no	Formula	2	0.67	female	no	no	White	no	147	288	no	no	yes	no	no	no	no	no	no	no	no	no	no
155	6	Winter	yes	no	no	no	no	no	no	no	Formula	2	0.67	female	yes	no	White	yes	182	288	no	no	yes	no	yes	no	no	no	no	no	no	no	no
155	9	Spring	yes	no	no	no	no	no	no	no	weaned	2	0.67	female	yes	no	White	no	272	288	no	no	yes	no	no	yes	no	no	no	no	no	no	no
155	12	Summer	yes	no	no	no	no	yes	no	no	weaned	2	1	female	no	no	White	yes	402	288	no	no	yes	no	no	no	no	no	no	no	no	no	no
155	18	Winter	yes	no	no	no	no	yes	no	no	weaned	2	1	female	yes	no	White	yes	549	288	no	no	yes	no	no	yes	no	no	no	no	no	yes	no
155	24	NA	yes	no	no	no	no	no	no	no	weaned	2	1	female	NA	NA	White	no	929	288	no	no	no	no	NA	NA	NA	NA	NA	NA	NA	NA	NA
156	1	Autumn	no	no	no	no	no	no	no	no	Breast	1	0.67	male	yes	no	Black/Black British	no	39	283	no	no	yes	no	yes	no	no	no	no	no	no	no	no
156	3	Autumn	no	no	no	no	no	no	no	no	Mixed	3	0.67	male	no	no	Black/Black British	yes	90	283	no	no	no	no	no	no	no	no	no	no	no	no	no
156	4	Winter	no	no	no	no	no	no	no	no	Mixed	4	0.67	male	yes	no	Black/Black British	no	130	283	no	no	no	no	yes	no	no	no	no	no	no	no	no
156	6	Winter	no	no	no	no	no	no	no	no	Mixed	5	0.67	male	no	no	Black/Black British	no	181	283	no	no	no	no	no	no	no	no	no	no	no	no	no
156	9	Spring	no	no	no	no	no	no	no	no	weaned	8	1	male	yes	no	Black/Black British	no	273	283	no	no	no	no	no	yes	no	no	no	no	no	no	no
156	12	Autumn	no	no	no	no	no	no	no	no	weaned	13	1	male	yes	no	Black/Black British	no	409	283	no	no	no	no	no	no	yes	no	no	no	no	no	no
156	18	Summer	no	no	no	no	no	no	no	no	weaned	16	1	male	yes	no	Black/Black British	no	552	283	no	no	no	no	yes	no	no	no	no	no	no	no	no
156	24	Summer	no	no	no	no	no	no	no	no	weaned	16	1	male	no	no	Black/Black British	no	734	283	no	no	no	no	no	no	no	no	no	no	no	no	no
157	1	Autumn	no	no	no	no	no	no	no	no	Mixed	1	0.83	male	no	no	Asian/Asian British	no	42	285	no	no	no	no	no	no	no	no	no	no	no	no	no
157	3	Autumn	no	no	no	no	no	no	no	no	Formula	2	0.83	male	yes	no	Asian/Asian British	no	98	285	no	no	no	no	yes	no	no	no	no	no	no	no	no
157	4	Winter	no	no	no	no	no	no	no	no	Formula	2	0.83	male	yes	no	Asian/Asian British	yes	140	285	no	no	no	no	no	no	no	yes	no	no	no	no	no
157	9	Spring	no	no	no	no	no	no	no	no	weaned	2	0.83	male	yes	no	Asian/Asian British	no	275	285	no	no	yes	no	no	yes	no	no	no	no	no	no	no
157	12	Summer	no	no	no	no	no	no	no	no	weaned	2	0.83	male	yes	no	Asian/Asian British	no	394	285	no	no	yes	no	yes	no	no	no	no	no	no	no	no
157	18	Winter	no	no	no	no	no	no	no	no	weaned	2	0.83	male	yes	no	Asian/Asian British	no	558	285	no	no	yes	no	yes	no	no	no	no	no	no	no	no
157	24	Summer	no	no	no	no	no	no	yes	no	weaned	2	0.71	male	no	no	Asian/Asian British	no	750	285	no	no	no	no	no	no	no	no	no	no	no	no	no
158	1	Autumn	no	yes	yes	no	no	no	no	yes	Mixed	1	0.6	female	no	no	Asian/Asian British	no	47	285	no	no	no	no	no	no	no	no	no	no	no	no	no
158	3	Autumn	no	yes	yes	no	no	no	no	yes	Breast	3	0.6	female	no	no	Asian/Asian British	no	90	285	no	no	no	no	no	no	no	no	no	no	no	no	no
158	4	Winter	no	yes	yes	no	no	no	no	yes	Mixed	4	0.6	female	yes	no	Asian/Asian British	yes	165	285	no	no	no	no	yes	no	no	no	no	no	no	no	no
158	6	Winter	no	yes	yes	no	no	no	no	yes	Mixed	5	0.6	female	yes	no	Asian/Asian British	no	182	285	no	no	no	no	yes	no	no	no	no	no	no	no	no
158	9	Spring	no	yes	yes	no	no	no	no	yes	weaned	8	0.6	female	yes	no	Asian/Asian British	yes	273	285	no	no	no	no	yes	no	no	no	no	no	no	no	no
158	12	Autumn	no	yes	yes	no	no	no	no	yes	weaned	10	0.6	female	no	no	Asian/Asian British	no	425	285	no	no	no	no	no	no	no	no	no	no	no	no	no
158	18	Winter	no	yes	yes	no	no	no	no	yes	weaned	10	0.5	female	yes	yes	Asian/Asian British	yes	545	285	no	no	no	no	yes	no	no	no	no	yes	no	no	no
158	24	Autumn	no	yes	yes	no	no	no	no	yes	weaned	10	0.5	female	no	no	Asian/Asian British	no	734	285	no	no	no	no	no	no	no	no	no	no	no	no	no
159	1	Autumn	yes	yes	no	no	yes	no	no	no	Breast	1	1.2	male	no	no	Mixed	yes	38	294	no	no	yes	no	no	no	no	no	no	no	no	no	no
159	3	Winter	yes	yes	no	no	yes	no	no	no	Breast	3	1.2	male	no	no	Mixed	yes	94	294	no	no	yes	no	no	no	no	no	no	no	no	no	no
159	4	Winter	yes	yes	no	no	yes	no	no	no	Mixed	4	1.2	male	yes	no	Mixed	no	134	294	no	no	yes	no	no	no	no	no	no	no	no	yes	no
159	6	Spring	yes	yes	no	no	yes	no	no	no	Breast	5	1.2	male	no	no	Mixed	no	178	294	no	no	yes	no	no	no	no	no	no	no	no	no	no
159	9	Summer	yes	yes	no	no	yes	no	no	no	weaned	8	1	male	yes	no	Mixed	yes	267	294	no	no	yes	no	yes	no	no	no	no	no	no	no	no
159	12	Autumn	yes	yes	no	no	yes	no	no	no	weaned	10	1	male	yes	no	Mixed	no	408	294	no	no	yes	no	yes	no	no	no	no	no	no	no	no
159	18	Spring	yes	yes	no	no	yes	no	no	no	weaned	10	1	male	yes	no	Mixed	no	548	294	no	no	no	no	yes	no	no	no	no	no	no	no	no
159	24	Autumn	yes	yes	no	no	yes	no	no	no	weaned	10	0.6	male	no	no	Mixed	yes	761	294	no	no	no	no	no	no	no	no	no	no	no	no	no

## Sheet: Sheet2
# Table S4 Data sharing for those followed to 24 months including respiratory virus swab results and relevant variables included in analysis. NA refers to where that variable was unavailable for example for some participants swabs were not taken at some visits but other information was available. SiblingOrOtherkids refers to living with siblings or other children; CompletemonthBF, the number of c…
ID	Visit	ID	Visit
D002	1	D002	1
D002	6	D002	6
D002	9	D002	9
D002	12	D002	12
D002	18	D002	18
D002	24	D002	24
D004	1	D004	1
D004	6	D004	6
D004	12	D004	12
D004	18	D004	18
D004	24	D004	24
D006	1	D006	1
D006	6	D006	6
D006	9	D006	9
D006	12	D006	12
D006	18	D006	18
D006	24	D006	24
D007	1	D007	1
D007	6	D007	6
D007	9	D007	9
D007	12	D007	12
D007	18	D007	18
D007	24	D007	24
D010	1	D010	1
D010	6	D010	6
D010	9	D010	9
D010	12	D010	12
D010	18	D010	18
D010	24	D010	24
D012	1	D012	1
D012	6	D012	6
D012	9	D012	9
D012	12	D012	12
D012	18	D012	18
D012	24	D012	24
D013	1	D013	1
D013	6	D013	6
D013	9	D013	9
D013	12	D013	12
D013	18	D013	18
D013	24	D013	24
D016	1	D016	1
D016	6	D016	6
D016	9	D016	9
D016	12	D016	12
D016	18	D016	18
		D016	24
D019	1	D019	1
D019	6	D019	6
D019	9	D019	9
D019	12	D019	12
D019	18	D019	18
D019	24	D019	24
D020	1	D020	1
D020	6	D020	6
D020	9	D020	9
D020	12	D020	12
D020	18	D020	18
D020	24	D020	24
D023	1	D023	1
D023	6	D023	6
D023	18	D023	18
D023	24	D023	24
D024	1	D024	1
D024	6	D024	6
D024	9	D024	9
D024	12	D024	12
D024	18	D024	18
D024	24	D024	24
D025	1	D025	1
D025	6	D025	6
D025	9	D025	9
D025	12	D025	12
D025	18	D025	18
D025	24	D025	24
D026	1	D026	1
D026	6	D026	6
D026	9	D026	9
D026	12	D026	12
D026	18	D026	18
D026	24	D026	24
D027	1	D027	1
D027	6	D027	6
D027	9	D027	9
D027	12	D027	12
D027	18	D027	18
D027	24	D027	24
D028	1	D028	1
D028	6	D028	6
D028	9	D028	9
D028	12	D028	12
D028	18	D028	18
D028	24	D028	24
D029	1	D029	1
D029	6	D029	6
D029	9	D029	9
D029	12	D029	12
D029	18	D029	18
D029	24	D029	24
D030	1	D030	1
D030	6	D030	6
D030	9	D030	9
D030	12	D030	12
D030	18	D030	18
D030	24	D030	24
D031	1	D031	1
D031	6	D031	6
D031	9	D031	9
D031	12	D031	12
		D031	18
D031	24	D031	24
D032	1	D032	1
D032	6	D032	6
D032	9	D032	9
D032	12	D032	12
D032	18	D032	18
D032	24	D032	24
D036	1	D036	1
D036	6	D036	6
D036	9	D036	9
D036	12	D036	12
D036	18	D036	18
D036	24	D036	24
D037	1	D037	1
D037	6	D037	6
D037	9	D037	9
D037	12	D037	12
D037	18	D037	18
D037	24	D037	24
D038	1	D038	1
D038	6	D038	6
D038	9	D038	9
D038	12	D038	12
D038	18	D038	18
D038	24	D038	24
D039	1	D039	1
D039	6	D039	6
D039	9	D039	9
D039	12	D039	12
D039	18	D039	18
		D039	24
D042	1	D042	1
D042	6	D042	6
D042	9	D042	9
D042	12	D042	12
D042	18	D042	18
D042	24	D042	24
D043	1	D043	1
D043	3	D043	3
D043	4	D043	4
D043	6	D043	6
D043	9	D043	9
D043	12	D043	12
D043	18	D043	18
D043	24	D043	24
D047	1	D047	1
D047	6	D047	6
D047	9	D047	9
D047	12	D047	12
D047	18	D047	18
D047	24	D047	24
D048	1	D048	1
D048	6	D048	6
D048	9	D048	9
D048	12	D048	12
D048	18	D048	18
D048	24	D048	24
D050	1	D050	1
D050	3	D050	3
D050	4	D050	4
D050	6	D050	6
D050	9	D050	9
D050	12	D050	12
D050	18	D050	18
D050	24	D050	24
D052	1	D052	1
D052	6	D052	6
D052	9	D052	9
D052	12	D052	12
D052	18	D052	18
D052	24	D052	24
D053	1	D053	1
D053	6	D053	6
D053	9	D053	9
D053	12	D053	12
D053	18	D053	18
D053	24	D053	24
D054	1	D054	1
D054	6	D054	6
D054	9	D054	9
D054	12	D054	12
D054	18	D054	18
D054	24	D054	24
D055	1	D055	1
		D055	6
		D055	9
		D055	12
		D055	18
		D055	24
D056	1	D056	1
D056	6	D056	6
D056	9	D056	9
D056	12	D056	12
D056	18	D056	18
		D056	24
D057	1	D057	1
D057	3	D057	3
D057	4	D057	4
D057	6	D057	6
D057	9	D057	9
D057	12	D057	12
D057	18	D057	18
		D057	24
D058	1	D058	1
D058	6	D058	6
D058	9	D058	9
D058	12	D058	12
D058	18	D058	18
D058	24	D058	24
D060	1	D060	1
D060	6	D060	6
D060	9	D060	9
D060	12	D060	12
D060	18	D060	18
D060	24	D060	24
D063	1	D063	1
D063	6	D063	6
D063	9	D063	9
D063	12	D063	12
D063	18	D063	18
D063	24	D063	24
D064	1	D064	1
D064	6	D064	6
D064	9	D064	9
D064	12	D064	12
D064	18	D064	18
D064	24	D064	24
D066	1	D066	1
		D066	6
		D066	9
		D066	12
		D066	18
		D066	24
D067	1	D067	1
D067	6	D067	6
D067	9	D067	9
D067	12	D067	12
D067	18	D067	18
D067	24	D067	24
D070	1	D070	1
D070	6	D070	6
D070	9	D070	9
D070	12	D070	12
D070	18	D070	18
D070	24	D070	24
D071	1	D071	1
D071	6	D071	6
D071	9	D071	9
D071	12	D071	12
D071	18	D071	18
D071	24	D071	24
D073	1	D073	1
D073	6	D073	6
D073	9	D073	9
D073	12	D073	12
D073	18	D073	18
D073	24	D073	24
D074	1	D074	1
D074	6	D074	6
D074	9	D074	9
D074	12	D074	12
D074	18	D074	18
D074	24	D074	24
D075	1	D075	1
D075	6	D075	6
D075	9	D075	9
D075	12	D075	12
D075	18	D075	18
D075	24	D075	24
D076	1	D076	1
D076	6	D076	6
D076	9	D076	9
D076	12	D076	12
D076	18	D076	18
D076	24	D076	24
D077	1	D077	1
D077	6	D077	6
D077	9	D077	9
D077	12	D077	12
D077	18	D077	18
D077	24	D077	24
D078	1	D078	1
D078	6	D078	6
D078	9	D078	9
D078	12	D078	12
D078	18	D078	18
D078	24	D078	24
D079	1	D079	1
D079	6	D079	6
D079	9	D079	9
D079	12	D079	12
		D079	24
D081	1	D081	1
D081	6	D081	6
D081	9	D081	9
D081	12	D081	12
D081	18	D081	18
D081	24	D081	24
D082	1	D082	1
D082	6	D082	6
D082	9	D082	9
D082	12	D082	12
D082	18	D082	18
D082	24	D082	24
D086	1	D086	1
D086	6	D086	6
D086	9	D086	9
D086	12	D086	12
D086	18	D086	18
D086	24	D086	24
D087	1	D087	1
D087	6	D087	6
D087	9	D087	9
D087	12	D087	12
D087	18	D087	18
D087	24	D087	24
D088	1	D088	1
D088	6	D088	6
D088	9	D088	9
D088	12	D088	12
		D088	18
		D088	24
D090	1	D090	1
D090	3	D090	3
D090	4	D090	4
D090	6	D090	6
D090	9	D090	9
D090	12	D090	12
D090	18	D090	18
D090	24	D090	24
D091	1	D091	1
D091	6	D091	6
D091	9	D091	9
D091	12	D091	12
D091	18	D091	18
D091	24	D091	24
D093	1	D093	1
D093	6	D093	6
D093	9	D093	9
D093	12	D093	12
D093	18	D093	18
D093	24	D093	24
D094	1	D094	1
D094	6	D094	6
D094	9	D094	9
D094	12	D094	12
D094	18	D094	18
D094	24	D094	24
D096	1	D096	1
D096	6	D096	6
D096	9	D096	9
D096	12	D096	12
D096	18	D096	18
D096	24	D096	24
D098	1	D098	1
D098	6	D098	6
D098	9	D098	9
		D098	12
		D098	18
D098	24	D098	24
D099	1	D099	1
D099	6	D099	6
D099	9	D099	9
D099	12	D099	12
D099	18	D099	18
D099	24	D099	24
D100	1	D100	1
D100	6	D100	6
D100	9	D100	9
D100	12	D100	12
D100	18	D100	18
D100	24	D100	24
D101	1	D101	1
D101	6	D101	6
D101	9	D101	9
D101	12	D101	12
D101	18	D101	18
D101	24	D101	24
D105	1	D105	1
D105	6	D105	6
D105	9	D105	9
D105	12	D105	12
D105	18	D105	18
D105	24	D105	24
D106	1	D106	1
D106	6	D106	6
D106	9	D106	9
D106	12	D106	12
D106	18	D106	18
D106	24	D106	24
D107	1	D107	1
D107	6	D107	6
		D107	9
D107	12	D107	12
D107	18	D107	18
D107	24	D107	24
D108	1	D108	1
D108	6	D108	6
D108	9	D108	9
D108	12	D108	12
D108	18	D108	18
D108	24	D108	24
D109	1	D109	1
D109	6	D109	6
D109	9	D109	9
D109	12	D109	12
D109	18	D109	18
D109	24	D109	24
D113	1	D113	1
D113	6	D113	6
D113	9	D113	9
D113	12	D113	12
D113	18	D113	18
D113	24	D113	24
D114	1	D114	1
D114	6	D114	6
D114	9	D114	9
D114	12	D114	12
D114	18	D114	18
D114	24	D114	24
D115	1	D115	1
D115	6	D115	6
D115	9	D115	9
D115	12	D115	12
D115	18	D115	18
D115	24	D115	24
D117	1	D117	1
D117	6	D117	6
D117	9	D117	9
D117	12	D117	12
D117	18	D117	18
D117	24	D117	24
D119	1	D119	1
D119	6	D119	6
D119	9	D119	9
D119	12	D119	12
D119	18	D119	18
D119	24	D119	24
D120	1	D120	1
D120	6	D120	6
D120	9	D120	9
D120	12	D120	12
D120	18	D120	18
D120	24	D120	24
D121	1	D121	1
D121	6	D121	6
D121	9	D121	9
D121	12	D121	12
D121	18	D121	18
D121	24	D121	24
D123	1	D123	1
D123	6	D123	6
D123	9	D123	9
D123	12	D123	12
D123	18	D123	18
D123	24	D123	24
D125	1	D125	1
D125	6	D125	6
D125	9	D125	9
D125	12	D125	12
D125	18	D125	18
D125	24	D125	24
D127	1	D127	1
D127	3	D127	3
D127	6	D127	6
D127	9	D127	9
D127	12	D127	12
D127	18	D127	18
D127	24	D127	24
D129	1	D129	1
D129	6	D129	6
D129	9	D129	9
D129	12	D129	12
D129	18	D129	18
D129	24	D129	24
D130	1	D130	1
D130	6	D130	6
D130	9	D130	9
D130	12	D130	12
D130	18	D130	18
		D130	24
D131	1	D131	1
D131	6	D131	6
D131	9	D131	9
D131	12	D131	12
D131	18	D131	18
D131	24	D131	24
D132	1	D132	1
D132	3	D132	3
D132	4	D132	4
D132	6	D132	6
D132	9	D132	9
D132	12	D132	12
D132	18	D132	18
D132	24	D132	24
D133	1	D133	1
		D133	6
D133	9	D133	9
D133	12	D133	12
D133	18	D133	18
D133	24	D133	24
D134	1	D134	1
D134	3	D134	3
D134	4	D134	4
D134	6	D134	6
D134	9	D134	9
D134	12	D134	12
D134	18	D134	18
D134	24	D134	24
D135	1	D135	1
D135	6	D135	6
D135	9	D135	9
D135	12	D135	12
D135	18	D135	18
D135	24	D135	24
D136	1	D136	1
D136	6	D136	6
D136	9	D136	9
D136	12	D136	12
D136	18	D136	18
D136	24	D136	24
D138	1	D138	1
D138	6	D138	6
D138	9	D138	9
D138	12	D138	12
D138	18	D138	18
D138	24	D138	24
D139	1	D139	1
D139	6	D139	6
D139	9	D139	9
D139	12	D139	12
D139	18	D139	18
D139	24	D139	24
D140	1	D140	1
D140	6	D140	6
D140	9	D140	9
D140	12	D140	12
D140	18	D140	18
D140	24	D140	24
D141	1	D141	1
D141	3	D141	3
D141	4	D141	4
D141	6	D141	6
D141	9	D141	9
D141	12	D141	12
D141	18	D141	18
D141	24	D141	24
D146	1	D146	1
D146	6	D146	6
D146	9	D146	9
D146	12	D146	12
D146	18	D146	18
D146	24	D146	24
D148	1	D148	1
D148	6	D148	6
D148	9	D148	9
D148	12	D148	12
D148	18	D148	18
D148	24	D148	24
D150	1	D150	1
D150	6	D150	6
D150	9	D150	9
D150	12	D150	12
D150	18	D150	18
D150	24	D150	24
D151	1	D151	1
D151	6	D151	6
D151	9	D151	9
D151	12	D151	12
D151	18	D151	18
D151	24	D151	24
D153	1	D153	1
D153	3	D153	3
D153	4	D153	4
D153	6	D153	6
D153	9	D153	9
D153	12	D153	12
D153	18	D153	18
D153	24	D153	24
D155	1	D155	1
D155	6	D155	6
D155	9	D155	9
D155	12	D155	12
D155	18	D155	18
D155	24	D155	24
D156	1	D156	1
D156	3	D156	3
D156	4	D156	4
D156	6	D156	6
D156	9	D156	9
D156	12	D156	12
D156	18	D156	18
D156	24	D156	24
D158	1	D158	1
D158	3	D158	3
D158	4	D158	4
D158	6	D158	6
D158	9	D158	9
D158	12	D158	12
D158	18	D158	18
D158	24	D158	24
D162	1	D162	1
D162	3	D162	3
D162	4	D162	4
D162	6	D162	6
D162	9	D162	9
D162	12	D162	12
D162	18	D162	18
D162	24	D162	24
D163	1	D163	1
D163	3	D163	3
D163	4	D163	4
D163	6	D163	6
D163	9	D163	9
D163	12	D163	12
D163	18	D163	18
D163	24	D163	24
D164	1	D164	1
D164	3	D164	3
D164	4	D164	4
D164	6	D164	6
D164	9	D164	9
D164	12	D164	12
D164	18	D164	18
		D164	24
D167	1	D167	1
D167	3	D167	3
D167	4	D167	4
D167	6	D167	6
D167	9	D167	9
D167	12	D167	12
D167	18	D167	18
D167	24	D167	24
D173	1	D173	1
D173	3	D173	3
D173	4	D173	4
D173	6	D173	6
D173	9	D173	9
D173	12	D173	12
D173	18	D173	18
D173	24	D173	24
D174	1	D174	1
D174	3	D174	3
D174	4	D174	4
D174	6	D174	6
D174	9	D174	9
D174	12	D174	12
D174	18	D174	18
D174	24	D174	24
D176	1	D176	1
D176	3	D176	3
D176	4	D176	4
D176	6	D176	6
D176	9	D176	9
D176	12	D176	12
D176	18	D176	18
D176	24	D176	24
D177	1	D177	1
D177	3	D177	3
D177	4	D177	4
D177	6	D177	6
D177	9	D177	9
D177	12	D177	12
D177	18	D177	18
D177	24	D177	24
D181	1	D181	1
D181	3	D181	3
D181	4	D181	4
D181	6	D181	6
D181	9	D181	9
D181	12	D181	12
D181	18	D181	18
D181	24	D181	24
D182	1	D182	1
D182	3	D182	3
D182	4	D182	4
D182	6	D182	6
D182	9	D182	9
D182	12	D182	12
D182	18	D182	18
D182	24	D182	24
D184	1	D184	1
D184	3	D184	3
D184	4	D184	4
D184	6	D184	6
D184	9	D184	9
D184	12	D184	12
D184	18	D184	18
D184	24	D184	24
D189	1	D189	1
D189	3	D189	3
D189	4	D189	4
D189	6	D189	6
D189	9	D189	9
D189	12	D189	12
D189	18	D189	18
D189	24	D189	24
D192	1	D192	1
D192	6	D192	6
D192	9	D192	9
D192	12	D192	12
D192	18	D192	18
D192	24	D192	24
D194	1	D194	1
D194	3	D194	3
D194	4	D194	4
D194	6	D194	6
D194	9	D194	9
D194	12	D194	12
D194	18	D194	18
D194	24	D194	24
D195	1	D195	1
D195	3	D195	3
D195	4	D195	4
D195	6	D195	6
D195	9	D195	9
D195	12	D195	12
D195	18	D195	18
D195	24	D195	24
D196	1	D196	1
D196	3	D196	3
D196	4	D196	4
D196	6	D196	6
D196	9	D196	9
D196	12	D196	12
D196	18	D196	18
D196	24	D196	24
D197	1	D197	1
D197	3	D197	3
D197	4	D197	4
D197	6	D197	6
D197	9	D197	9
D197	12	D197	12
D197	18	D197	18
D197	24	D197	24
D198	1	D198	1
D198	3	D198	3
D198	4	D198	4
D198	6	D198	6
D198	9	D198	9
D198	12	D198	12
D198	18	D198	18
D198	24	D198	24
D199	1	D199	1
D199	3	D199	3
D199	4	D199	4
D199	6	D199	6
D199	9	D199	9
D199	12	D199	12
D199	18	D199	18
D199	24	D199	24
D200	1	D200	1
D200	3	D200	3
D200	4	D200	4
D200	6	D200	6
D200	9	D200	9
D200	12	D200	12
D200	18	D200	18
D200	24	D200	24
D202	1	D202	1
D202	3	D202	3
D202	4	D202	4
D202	6	D202	6
D202	9	D202	9
D202	12	D202	12
D202	18	D202	18
D202	24	D202	24
D203	1	D203	1
D203	3	D203	3
D203	4	D203	4
D203	6	D203	6
D203	9	D203	9
D203	12	D203	12
D203	18	D203	18
D203	24	D203	24
D208	1	D208	1
D208	3	D208	3
D208	4	D208	4
D208	6	D208	6
D208	9	D208	9
D208	12	D208	12
D208	18	D208	18
D208	24	D208	24
D211	1	D211	1
D211	3	D211	3
D211	4	D211	4
D211	6	D211	6
D211	9	D211	9
D211	12	D211	12
D211	18	D211	18
D211	24	D211	24
D212	1	D212	1
D212	3	D212	3
D212	4	D212	4
D212	6	D212	6
D212	9	D212	9
D212	12	D212	12
D212	18	D212	18
D212	24	D212	24
D214	1	D214	1
D214	3	D214	3
D214	6	D214	6
D214	9	D214	9
D214	12	D214	12
D214	18	D214	18
		D214	24
D216	1	D216	1
D216	3	D216	3
D216	4	D216	4
D216	6	D216	6
D216	9	D216	9
D216	12	D216	12
D216	18	D216	18
D216	24	D216	24
D217	1	D217	1
D217	3	D217	3
D217	4	D217	4
D217	6	D217	6
D217	9	D217	9
D217	12	D217	12
D217	18	D217	18
D217	24	D217	24
D220	1	D220	1
D220	3	D220	3
D220	4	D220	4
D220	6	D220	6
D220	9	D220	9
D220	12	D220	12
D220	18	D220	18
D220	24	D220	24
D221	1	D221	1
D221	3	D221	3
D221	4	D221	4
D221	6	D221	6
D221	9	D221	9
D221	12	D221	12
D221	18	D221	18
D221	24	D221	24
D225	1	D225	1
D225	6	D225	6
D225	9	D225	9
D225	12	D225	12
D225	18	D225	18
D225	24	D225	24
D226	1	D226	1
D226	3	D226	3
D226	4	D226	4
D226	6	D226	6
D226	9	D226	9
D226	12	D226	12
D226	18	D226	18
D226	24	D226	24
D227	1	D227	1
D227	3	D227	3
D227	4	D227	4
D227	6	D227	6
D227	9	D227	9
		D227	12
		D227	18
		D227	24
D228	1	D228	1
D228	3	D228	3
D228	4	D228	4
D228	6	D228	6
D228	9	D228	9
D228	12	D228	12
D228	18	D228	18
D228	24	D228	24
D229	1	D229	1
D229	3	D229	3
D229	4	D229	4
D229	6	D229	6
D229	9	D229	9
D229	12	D229	12
D229	18	D229	18
D229	24	D229	24
D230	1	D230	1
D230	3	D230	3
D230	4	D230	4
D230	6	D230	6
D230	9	D230	9
D230	12	D230	12
D230	18	D230	18
D230	24	D230	24
D236	1	D236	1
D236	3	D236	3
D236	4	D236	4
D236	6	D236	6
D236	9	D236	9
D236	12	D236	12
D236	18	D236	18
D236	24	D236	24
D237	1	D237	1
D237	3	D237	3
D237	4	D237	4
D237	6	D237	6
D237	9	D237	9
D237	12	D237	12
D237	18	D237	18
D237	24	D237	24
D239	1	D239	1
D239	3	D239	3
D239	4	D239	4
D239	6	D239	6
D239	9	D239	9
D239	12	D239	12
D239	18	D239	18
D239	24	D239	24
D240	1	D240	1
D240	3	D240	3
D240	4	D240	4
D240	6	D240	6
D240	9	D240	9
D240	12	D240	12
D240	18	D240	18
D240	24	D240	24
D241	1	D241	1
D241	6	D241	6
D241	9	D241	9
D241	12	D241	12
D241	18	D241	18
D241	24	D241	24
D244	1	D244	1
D244	3	D244	3
D244	4	D244	4
D244	6	D244	6
D244	9	D244	9
D244	12	D244	12
D244	18	D244	18
D244	24	D244	24
D246	1	D246	1
D246	3	D246	3
D246	4	D246	4
D246	6	D246	6
D246	9	D246	9
D246	12	D246	12
D246	18	D246	18
D246	24	D246	24
D252	1	D252	1
D252	3	D252	3
D252	4	D252	4
D252	6	D252	6
D252	9	D252	9
D252	12	D252	12
D252	18	D252	18
D252	24	D252	24
D254	1	D254	1
D254	3	D254	3
D254	4	D254	4
D254	6	D254	6
D254	9	D254	9
D254	12	D254	12
D254	18	D254	18
D254	24	D254	24
D255	1	D255	1
D255	3	D255	3
D255	4	D255	4
D255	6	D255	6
D255	9	D255	9
D255	12	D255	12
D255	18	D255	18
D255	24	D255	24
D256	1	D256	1
D256	3	D256	3
D256	4	D256	4
D256	6	D256	6
		D256	9
D256	12	D256	12
D256	18	D256	18
D256	24	D256	24
D259	1	D259	1
D259	3	D259	3
D259	6	D259	6
D259	9	D259	9
D259	12	D259	12
D259	18	D259	18
D259	24	D259	24
D260	1	D260	1
D260	3	D260	3
D260	4	D260	4
D260	6	D260	6
D260	9	D260	9
D260	12	D260	12
D260	18	D260	18
D260	24	D260	24
D264	1	D264	1
D264	3	D264	3
D264	4	D264	4
D264	6	D264	6
D264	9	D264	9
D264	12	D264	12
		D264	18
		D264	24
D265	1	D265	1
D265	3	D265	3
D265	4	D265	4
D265	6	D265	6
D265	9	D265	9
D265	12	D265	12
D265	18	D265	18
D265	24	D265	24
D266	1	D266	1
D266	3	D266	3
D266	4	D266	4
D266	6	D266	6
D266	9	D266	9
D266	12	D266	12
D266	18	D266	18
D266	24	D266	24
D271	1	D271	1
D271	3	D271	3
D271	6	D271	6
D271	9	D271	9
D271	12	D271	12
D271	18	D271	18
D271	24	D271	24
D273	1	D273	1
D273	3	D273	3
D273	4	D273	4
D273	6	D273	6
D273	9	D273	9
D273	12	D273	12
D273	18	D273	18
D273	24	D273	24
D283	1	D283	1
D283	3	D283	3
D283	4	D283	4
D283	6	D283	6
D283	9	D283	9
D283	12	D283	12
D283	18	D283	18
D283	24	D283	24
D288	1	D288	1
D288	3	D288	3
D288	4	D288	4
D288	6	D288	6
D288	9	D288	9
D288	12	D288	12
D288	18	D288	18
		D288	24
D290	1	D290	1
D290	3	D290	3
D290	4	D290	4
D290	6	D290	6
D290	9	D290	9
D290	12	D290	12
D290	18	D290	18
D290	24	D290	24
D292	1	D292	1
D292	3	D292	3
D292	4	D292	4
D292	9	D292	9
D292	12	D292	12
D292	18	D292	18
D292	24	D292	24
D293	1	D293	1
D293	3	D293	3
D293	4	D293	4
D293	6	D293	6
D293	9	D293	9
D293	12	D293	12
D293	18	D293	18
D293	24	D293	24
D297	1	D297	1
D297	3	D297	3
D297	4	D297	4
D297	6	D297	6
D297	9	D297	9
D297	12	D297	12
D297	18	D297	18
D297	24	D297	24
